# Supplementary material for: Temporal Splicing Switches in Elements of the TNF-Pathway Identified by Computational Analysis of Transcriptome Data for Human Cell Lines
Source: Int J Mol Sci. 2019 Mar 8;20(5):1182. doi: 10.3390/ijms20051182 (PMC6429354; doi:10.3390/ijms20051182)
Supplement: Supplementary file 1 [file ijms-20-01182-s001.zip]

Archive with 127 entries (124 files):
- Genovetal_Figure_1_13.02.2019.pdf
- Genovetal_Figure_2_13.02.2019.pdf
- Genovetal_Figure_3_13.02.2019.pdf
- Genovetal_Figure_4_13.02.2019.pdf
- Genovetal_Figure_5_13.02.2019.pdf
- Genovetal_Figure_6_13.02.2019.pdf
- Genovetal_Figure_7_13.02.2019.png
- Genovetal_Figure_S1_13.02.2019.pdf
- Genovetal_Figure_S2_13.02.2019.pdf
- Genovetal_Figure_S3_13.02.2019.pdf
- Genovetal_Figure_S4_13.02.2019.pdf
- Genovetal_Figure_S5_13.02.2019.pdf
- Genovetal_Figure_S6_13.02.2019.pdf
- Genovetal_manuscript_15022019.doc
- Genovetal_Supplementary.Table.S1.13.02.2019.csv
- Genovetal_Supplementary.Table.S10.13.02.2019.csv
- Genovetal_Supplementary.Table.S11.13.02.2019.csv
- Genovetal_Supplementary.Table.S12.13.02.2019.csv
- Genovetal_Supplementary.Table.S13.13.02.2019.csv
- Genovetal_Supplementary.Table.S14.13.02.2019.csv
- Genovetal_Supplementary.Table.S15.13.02.2019.csv
- Genovetal_Supplementary.Table.S16.13.02.2019.csv
- Genovetal_Supplementary.Table.S17.13.02.2019.csv
- Genovetal_Supplementary.Table.S2.13.02.2019.csv
- Genovetal_Supplementary.Table.S3.13.02.2019.csv
- Genovetal_Supplementary.Table.S4.13.02.2019.csv
- Genovetal_Supplementary.Table.S5.13.02.2019.csv
- Genovetal_Supplementary.Table.S6.13.02.2019.csv
- Genovetal_Supplementary.Table.S7.13.02.2019.csv
- Genovetal_Supplementary.Table.S8.13.02.2019.csv
- Genovetal_Supplementary.Table.S9.13.02.2019.csv
- ijms-456023/
- ijms-456023-supp/
- ijms-456023-supp/Genovetal_Figure_1_13.02.2019.pdf
- ijms-456023-supp/Genovetal_Figure_2_13.02.2019.pdf
- ijms-456023-supp/Genovetal_Figure_3_13.02.2019.pdf
- ijms-456023-supp/Genovetal_Figure_4_13.02.2019.pdf
- ijms-456023-supp/Genovetal_Figure_5_13.02.2019.pdf
- ijms-456023-supp/Genovetal_Figure_6_13.02.2019.pdf
- ijms-456023-supp/Genovetal_Figure_7_13.02.2019.png
- ijms-456023-supp/Genovetal_Figure_S1_13.02.2019.pdf
- ijms-456023-supp/Genovetal_Figure_S2_13.02.2019.pdf
- ijms-456023-supp/Genovetal_Figure_S3_13.02.2019.pdf
- ijms-456023-supp/Genovetal_Figure_S4_13.02.2019.pdf
- ijms-456023-supp/Genovetal_Figure_S5_13.02.2019.pdf
- ijms-456023-supp/Genovetal_Figure_S6_13.02.2019.pdf
- ijms-456023-supp/Genovetal_manuscript_15022019.doc
- ijms-456023-supp/Genovetal_Supplementary.Table.S1.13.02.2019.csv
- ijms-456023-supp/Genovetal_Supplementary.Table.S10.13.02.2019.csv
- ijms-456023-supp/Genovetal_Supplementary.Table.S11.13.02.2019.csv
- ijms-456023-supp/Genovetal_Supplementary.Table.S12.13.02.2019.csv
- ijms-456023-supp/Genovetal_Supplementary.Table.S13.13.02.2019.csv
- ijms-456023-supp/Genovetal_Supplementary.Table.S14.13.02.2019.csv
- ijms-456023-supp/Genovetal_Supplementary.Table.S15.13.02.2019.csv
- ijms-456023-supp/Genovetal_Supplementary.Table.S16.13.02.2019.csv
- ijms-456023-supp/Genovetal_Supplementary.Table.S17.13.02.2019.csv
- ijms-456023-supp/Genovetal_Supplementary.Table.S2.13.02.2019.csv
- ijms-456023-supp/Genovetal_Supplementary.Table.S3.13.02.2019.csv
- ijms-456023-supp/Genovetal_Supplementary.Table.S4.13.02.2019.csv
- ijms-456023-supp/Genovetal_Supplementary.Table.S5.13.02.2019.csv
- ijms-456023-supp/Genovetal_Supplementary.Table.S6.13.02.2019.csv
- ijms-456023-supp/Genovetal_Supplementary.Table.S7.13.02.2019.csv
- ijms-456023-supp/Genovetal_Supplementary.Table.S8.13.02.2019.csv
- ijms-456023-supp/Genovetal_Supplementary.Table.S9.13.02.2019.csv
- ijms-456023-supp/ijms-456023/
- ijms-456023-supp/ijms-456023/Genovetal_Figure_1_13.02.2019.pdf
- ijms-456023-supp/ijms-456023/Genovetal_Figure_2_13.02.2019.pdf
- ijms-456023-supp/ijms-456023/Genovetal_Figure_3_13.02.2019.pdf
- ijms-456023-supp/ijms-456023/Genovetal_Figure_4_13.02.2019.pdf
- ijms-456023-supp/ijms-456023/Genovetal_Figure_5_13.02.2019.pdf
- ijms-456023-supp/ijms-456023/Genovetal_Figure_6_13.02.2019.pdf
- ijms-456023-supp/ijms-456023/Genovetal_Figure_7_13.02.2019.png
- ijms-456023-supp/ijms-456023/Genovetal_Figure_S1_13.02.2019.pdf
- ijms-456023-supp/ijms-456023/Genovetal_Figure_S2_13.02.2019.pdf
- ijms-456023-supp/ijms-456023/Genovetal_Figure_S3_13.02.2019.pdf
- ijms-456023-supp/ijms-456023/Genovetal_Figure_S4_13.02.2019.pdf
- ijms-456023-supp/ijms-456023/Genovetal_Figure_S5_13.02.2019.pdf
- ijms-456023-supp/ijms-456023/Genovetal_Figure_S6_13.02.2019.pdf
- ijms-456023-supp/ijms-456023/Genovetal_manuscript_15022019.doc
- ijms-456023-supp/ijms-456023/Genovetal_Supplementary.Table.S1.13.02.2019.csv
- ijms-456023-supp/ijms-456023/Genovetal_Supplementary.Table.S10.13.02.2019.csv
- ijms-456023-supp/ijms-456023/Genovetal_Supplementary.Table.S11.13.02.2019.csv
- ijms-456023-supp/ijms-456023/Genovetal_Supplementary.Table.S12.13.02.2019.csv
- ijms-456023-supp/ijms-456023/Genovetal_Supplementary.Table.S13.13.02.2019.csv
- ijms-456023-supp/ijms-456023/Genovetal_Supplementary.Table.S14.13.02.2019.csv
- ijms-456023-supp/ijms-456023/Genovetal_Supplementary.Table.S15.13.02.2019.csv
- ijms-456023-supp/ijms-456023/Genovetal_Supplementary.Table.S16.13.02.2019.csv
- ijms-456023-supp/ijms-456023/Genovetal_Supplementary.Table.S17.13.02.2019.csv
- ijms-456023-supp/ijms-456023/Genovetal_Supplementary.Table.S2.13.02.2019.csv
- ijms-456023-supp/ijms-456023/Genovetal_Supplementary.Table.S3.13.02.2019.csv
- ijms-456023-supp/ijms-456023/Genovetal_Supplementary.Table.S4.13.02.2019.csv
- ijms-456023-supp/ijms-456023/Genovetal_Supplementary.Table.S5.13.02.2019.csv
- ijms-456023-supp/ijms-456023/Genovetal_Supplementary.Table.S6.13.02.2019.csv
- ijms-456023-supp/ijms-456023/Genovetal_Supplementary.Table.S7.13.02.2019.csv
- ijms-456023-supp/ijms-456023/Genovetal_Supplementary.Table.S8.13.02.2019.csv
- ijms-456023-supp/ijms-456023/Genovetal_Supplementary.Table.S9.13.02.2019.csv
- ijms-456023/Genovetal_Figure_1_13.02.2019.pdf
- ijms-456023/Genovetal_Figure_2_13.02.2019.pdf
- ijms-456023/Genovetal_Figure_3_13.02.2019.pdf
- ijms-456023/Genovetal_Figure_4_13.02.2019.pdf
- ijms-456023/Genovetal_Figure_5_13.02.2019.pdf
- ijms-456023/Genovetal_Figure_6_13.02.2019.pdf
- ijms-456023/Genovetal_Figure_7_13.02.2019.png
- ijms-456023/Genovetal_Figure_S1_13.02.2019.pdf
- ijms-456023/Genovetal_Figure_S2_13.02.2019.pdf
- ijms-456023/Genovetal_Figure_S3_13.02.2019.pdf
- ijms-456023/Genovetal_Figure_S4_13.02.2019.pdf
- ijms-456023/Genovetal_Figure_S5_13.02.2019.pdf
- ijms-456023/Genovetal_Figure_S6_13.02.2019.pdf
- ijms-456023/Genovetal_manuscript_15022019.doc
- ijms-456023/Genovetal_Supplementary.Table.S1.13.02.2019.csv
- ijms-456023/Genovetal_Supplementary.Table.S10.13.02.2019.csv
- ijms-456023/Genovetal_Supplementary.Table.S11.13.02.2019.csv
- ijms-456023/Genovetal_Supplementary.Table.S12.13.02.2019.csv
- ijms-456023/Genovetal_Supplementary.Table.S13.13.02.2019.csv
- ijms-456023/Genovetal_Supplementary.Table.S14.13.02.2019.csv
- ijms-456023/Genovetal_Supplementary.Table.S15.13.02.2019.csv
- ijms-456023/Genovetal_Supplementary.Table.S16.13.02.2019.csv
- ijms-456023/Genovetal_Supplementary.Table.S17.13.02.2019.csv
- ijms-456023/Genovetal_Supplementary.Table.S2.13.02.2019.csv
- ijms-456023/Genovetal_Supplementary.Table.S3.13.02.2019.csv
- ijms-456023/Genovetal_Supplementary.Table.S4.13.02.2019.csv
- ijms-456023/Genovetal_Supplementary.Table.S5.13.02.2019.csv
- ijms-456023/Genovetal_Supplementary.Table.S6.13.02.2019.csv
- ijms-456023/Genovetal_Supplementary.Table.S7.13.02.2019.csv
- ijms-456023/Genovetal_Supplementary.Table.S8.13.02.2019.csv
- ijms-456023/Genovetal_Supplementary.Table.S9.13.02.2019.csv
