# Supplementary material for: Temporal Splicing Switches in Elements of the TNF-Pathway Identified by Computational Analysis of Transcriptome Data for Human Cell Lines
Source: Int J Mol Sci. 2019 Mar 8;20(5):1182. doi: 10.3390/ijms20051182 (PMC6429354; doi:10.3390/ijms20051182)
Supplement: Supplementary file 1 [file ijms-20-01182-s001.zip › Genovetal_Supplementary.Table.S1.13.02.2019.csv]

Isoform 1	Isoform 2	Difference	ensembl_gene_id	hgnc_symbol	wikigene_description
ENST00000321153.8	ENST00000530398.1	910.63	ENSG00000177600	RPLP2	ribosomal protein lateral stalk subunit P2
ENST00000262584.7	ENST00000526668.5	701.44	ENSG00000161016	RPL8	ribosomal protein L8
ENST00000262584.7	ENST00000529163.5	552.29	ENSG00000161016	RPL8	ribosomal protein L8
ENST00000513177.5	ENST00000512737.5	408.09	ENSG00000243678	NME2	NME/NM23 nucleoside diphosphate kinase 2
ENST00000579649.5	ENST00000579446.1	313.36	ENSG00000130255	RPL36	ribosomal protein L36
ENST00000645079.1	ENST00000644684.1	284.5	ENSG00000174748	RPL15	ribosomal protein L15
ENST00000482819.1	ENST00000630000.1	262.12	ENSG00000227794	RPS18	ribosomal protein S18
ENST00000273223.10	ENST00000435983.5	220.66	ENSG00000144713	RPL32	ribosomal protein L32
ENST00000374550.8	ENST00000482370.2	202.63	ENSG00000142676	RPL11	ribosomal protein L11
ENST00000549098.5	ENST00000547211.5	180.74	ENSG00000089157	RPLP0	ribosomal protein lateral stalk subunit P0
ENST00000549098.5	ENST00000547211.5	162.88	ENSG00000089157	RPLP0	ribosomal protein lateral stalk subunit P0
ENST00000409321.5	ENST00000468027.5	156.69	ENSG00000187514	PTMA	prothymosin alpha
ENST00000522720.1	ENST00000610907.1	153.32	ENSG00000070756	PABPC1	poly(A) binding protein cytoplasmic 1
ENST00000442819.6	ENST00000523449.5	153.32	ENSG00000169045	HNRNPH1	heterogeneous nuclear ribonucleoprotein H1
ENST00000442819.6	ENST00000523449.5	129.55	ENSG00000169045	HNRNPH1	heterogeneous nuclear ribonucleoprotein H1
ENST00000532829.5	ENST00000526640.5	120.73	ENSG00000167996	FTH1	ferritin heavy chain 1
ENST00000613839.2	ENST00000625385.1	118.95	ENSG00000276701	MIF	macrophage migration inhibitory factor
ENST00000339624.9	ENST00000409617.5	118.03	ENSG00000140264	SERF2	small EDRK-rich factor 2
ENST00000510437.5	ENST00000543780.5	107.69	ENSG00000132465	JCHAIN	joining chain of multimeric IgA and IgM
ENST00000559519.5	ENST00000558043.5	107.05	ENSG00000166803	PCLAF	PCNA clamp associated factor
ENST00000442819.6	ENST00000513972.5	102.2	ENSG00000169045	HNRNPH1	heterogeneous nuclear ribonucleoprotein H1
ENST00000442819.6	ENST00000519943.1	100.9	ENSG00000169045	HNRNPH1	heterogeneous nuclear ribonucleoprotein H1
ENST00000307839.9	ENST00000435882.6	85.71	ENSG00000174748	RPL15	ribosomal protein L15
ENST00000465325.1	ENST00000461368.1	85.24	ENSG00000188846	RPL14	ribosomal protein L14
ENST00000442819.6	ENST00000519943.1	79.81	ENSG00000169045	HNRNPH1	heterogeneous nuclear ribonucleoprotein H1
ENST00000442819.6	ENST00000513972.5	79.16	ENSG00000169045	HNRNPH1	heterogeneous nuclear ribonucleoprotein H1
ENST00000279387.11	ENST00000561610.1	77.8	ENSG00000149923	PPP4C	protein phosphatase 4 catalytic subunit
ENST00000307839.9	ENST00000435882.6	75.07	ENSG00000174748	RPL15	ribosomal protein L15
ENST00000512913.5	ENST00000504789.5	72.71	ENSG00000113387	SUB1	SUB1 homolog, transcriptional regulator
ENST00000442819.6	ENST00000523921.1	72.68	ENSG00000169045	HNRNPH1	heterogeneous nuclear ribonucleoprotein H1
ENST00000329276.9	ENST00000492135.5	70.44	ENSG00000101361	NOP56	NOP56 ribonucleoprotein
ENST00000442819.6	ENST00000523921.1	68.7	ENSG00000169045	HNRNPH1	heterogeneous nuclear ribonucleoprotein H1
ENST00000393263.7	ENST00000548044.5	68.47	ENSG00000187109	NAP1L1	nucleosome assembly protein 1 like 1
ENST00000520868.5	ENST00000522387.5	66.79	ENSG00000070756	PABPC1	poly(A) binding protein cytoplasmic 1
ENST00000487974.1	ENST00000474990.5	62.99	ENSG00000089280	FUS	FUS RNA binding protein
ENST00000376755.1	ENST00000489344.5	60.93	ENSG00000102317	RBM3	RNA binding motif protein 3
ENST00000344036.8	ENST00000543351.5	60.51	ENSG00000165637	VDAC2	voltage dependent anion channel 2
ENST00000442819.6	ENST00000514332.5	60.45	ENSG00000169045	HNRNPH1	heterogeneous nuclear ribonucleoprotein H1
ENST00000353245.7	ENST00000395953.6	59.72	ENSG00000164924	YWHAZ	tyrosine 3-monooxygenase/tryptophan 5-monooxygenase activation protein zeta
ENST00000447677.5	ENST00000543351.5	59.36	ENSG00000165637	VDAC2	voltage dependent anion channel 2
ENST00000468388.5	ENST00000619352.4	57.42	ENSG00000198830	HMGN2	high mobility group nucleosomal binding domain 2
ENST00000511615.5	ENST00000504789.5	57.09	ENSG00000113387	SUB1	SUB1 homolog, transcriptional regulator
ENST00000550162.1	ENST00000552959.5	56.87	ENSG00000110955	ATP5F1B	ATP synthase F1 subunit beta
ENST00000502499.5	ENST00000510056.5	55.98	ENSG00000015479	MATR3	matrin 3
ENST00000551182.1	ENST00000552959.5	53.75	ENSG00000110955	ATP5F1B	ATP synthase F1 subunit beta
ENST00000339995.9	ENST00000640650.1	53.07	ENSG00000110321	EIF4G2	eukaryotic translation initiation factor 4 gamma 2
ENST00000474990.5	ENST00000568901.2	51.25	ENSG00000089280	FUS	FUS RNA binding protein
ENST00000267115.9	ENST00000547798.1	50.84	ENSG00000139644	TMBIM6	transmembrane BAX inhibitor motif containing 6
ENST00000380258.6	ENST00000558043.5	48.94	ENSG00000166803	PCLAF	PCNA clamp associated factor
ENST00000528610.5	ENST00000529007.5	47.37	ENSG00000104529	EEF1D	eukaryotic translation elongation factor 1 delta
ENST00000312970.12	ENST00000509601.1	46.96	ENSG00000143549	TPM3	tropomyosin 3
ENST00000620015.4	ENST00000620528.4	46.43	ENSG00000280071	GATD3B	glutamine amidotransferase like class 1 domain containing 3B
ENST00000585202.5	ENST00000586778.1	46.22	ENSG00000161547	SRSF2	serine and arginine rich splicing factor 2
ENST00000262948.9	ENST00000599021.1	45.21	ENSG00000126934	MAP2K2	mitogen-activated protein kinase kinase 2
ENST00000573311.1	ENST00000570539.1	44.94	ENSG00000167978	SRRM2	serine/arginine repetitive matrix 2
ENST00000528086.5	ENST00000525469.1	44.23	ENSG00000026508	CD44	CD44 molecule (Indian blood group)
ENST00000526361.1	ENST00000528265.1	43.91	ENSG00000118363	SPCS2	signal peptidase complex subunit 2
ENST00000594496.5	ENST00000595112.5	43.56	ENSG00000088247	KHSRP	KH-type splicing regulatory protein
ENST00000576878.1	ENST00000570539.1	42.66	ENSG00000167978	SRRM2	serine/arginine repetitive matrix 2
ENST00000323906.8	ENST00000596426.5	41.56	ENSG00000104894	CD37	CD37 molecule
ENST00000394609.6	ENST00000317610.11	41.07	ENSG00000115310	RTN4	reticulon 4
ENST00000577918.5	ENST00000577875.5	40.48	ENSG00000108424	KPNB1	karyopherin subunit beta 1
ENST00000526361.1	ENST00000528265.1	40.22	ENSG00000118363	SPCS2	signal peptidase complex subunit 2
ENST00000576878.1	ENST00000570539.1	40.13	ENSG00000167978	SRRM2	serine/arginine repetitive matrix 2
ENST00000630972.2	ENST00000602786.5	39.14	ENSG00000120694	HSPH1	heat shock protein family H (Hsp110) member 1
ENST00000573311.1	ENST00000570539.1	38.71	ENSG00000167978	SRRM2	serine/arginine repetitive matrix 2
ENST00000510678.5	ENST00000505087.1	38.66	ENSG00000169045	HNRNPH1	heterogeneous nuclear ribonucleoprotein H1
ENST00000399959.7	ENST00000645589.1	38.3	ENSG00000215301	DDX3X	DEAD-box helicase 3 X-linked
ENST00000361059.7	ENST00000504203.5	38.21	ENSG00000280987		matrin 3
ENST00000585202.5	ENST00000592676.1	37.73	ENSG00000161547	SRSF2	serine and arginine rich splicing factor 2
ENST00000392564.5	ENST00000462266.1	37.09	ENSG00000177885	GRB2	growth factor receptor bound protein 2
ENST00000334668.8	ENST00000489502.5	36.85	ENSG00000204642	HLA-F	major histocompatibility complex, class I, F
ENST00000358888.7	ENST00000546591.5	36.82	ENSG00000229117	RPL41	ribosomal protein L41
ENST00000265260.7	ENST00000470490.1	36.47	ENSG00000081154	PCNP	PEST proteolytic signal containing nuclear protein
ENST00000487509.6	ENST00000566605.5	36.4	ENSG00000089280	FUS	FUS RNA binding protein
ENST00000534180.1	ENST00000529548.1	36.23	ENSG00000167996	FTH1	ferritin heavy chain 1
ENST00000380258.6	ENST00000558043.5	36.09	ENSG00000166803	PCLAF	PCNA clamp associated factor
ENST00000376755.1	ENST00000489344.5	35.41	ENSG00000102317	RBM3	RNA binding motif protein 3
ENST00000554455.5	ENST00000557201.5	35.3	ENSG00000092199	HNRNPC	heterogeneous nuclear ribonucleoprotein C (C1/C2)
ENST00000504549.5	ENST00000505087.1	35.21	ENSG00000169045	HNRNPH1	heterogeneous nuclear ribonucleoprotein H1
ENST00000585202.5	ENST00000589919.1	35.11	ENSG00000161547	SRSF2	serine and arginine rich splicing factor 2
ENST00000604841.5	ENST00000603346.1	34.95	ENSG00000270647	TAF15	TATA-box binding protein associated factor 15
ENST00000574593.1	ENST00000570539.1	34.6	ENSG00000167978	SRRM2	serine/arginine repetitive matrix 2
ENST00000531908.5	ENST00000526895.5	34.23	ENSG00000110700	RPS13	ribosomal protein S13
ENST00000411827.1	ENST00000498236.1	34.16	ENSG00000070831	CDC42	cell division cycle 42
ENST00000553369.5	ENST00000557154.5	34.12	ENSG00000100650	SRSF5	serine and arginine rich splicing factor 5
ENST00000353245.7	ENST00000395958.5	33.94	ENSG00000164924	YWHAZ	tyrosine 3-monooxygenase/tryptophan 5-monooxygenase activation protein zeta
ENST00000640382.1	ENST00000638322.1	33.59	ENSG00000187735	TCEA1	transcription elongation factor A1
ENST00000534624.5	ENST00000525624.5	33.07	ENSG00000109971	HSPA8	heat shock protein family A (Hsp70) member 8
ENST00000265260.7	ENST00000470490.1	33.05	ENSG00000081154	PCNP	PEST proteolytic signal containing nuclear protein
ENST00000354532.7	ENST00000337665.8	32.95	ENSG00000076928	ARHGEF1	uncharacterized LOC100505585
ENST00000574593.1	ENST00000570539.1	32.83	ENSG00000167978	SRRM2	serine/arginine repetitive matrix 2
ENST00000596247.5	ENST00000627972.1	32.64	ENSG00000183207	RUVBL2	RuvB like AAA ATPase 2
ENST00000530109.5	ENST00000529007.5	32.54	ENSG00000104529	EEF1D	eukaryotic translation elongation factor 1 delta
ENST00000527914.5	ENST00000532702.1	32.48	ENSG00000161016	RPL8	ribosomal protein L8
ENST00000373944.7	ENST00000460654.5	32.29	ENSG00000122952	ZWINT	ZW10 interacting kinetochore protein
ENST00000523136.1	ENST00000505087.1	32.26	ENSG00000169045	HNRNPH1	heterogeneous nuclear ribonucleoprotein H1
ENST00000477244.5	ENST00000594523.5	32.13	ENSG00000160014	CALM3	calmodulin 3
ENST00000589998.5	ENST00000590261.5	31.94	ENSG00000129351	ILF3	interleukin enhancer binding factor 3
ENST00000312970.12	ENST00000509601.1	31.64	ENSG00000143549	TPM3	tropomyosin 3
ENST00000216122.8	ENST00000465557.1	31.64	ENSG00000100297	MCM5	minichromosome maintenance complex component 5
ENST00000577918.5	ENST00000582097.5	31.38	ENSG00000108424	KPNB1	karyopherin subunit beta 1
ENST00000354464.10	ENST00000558046.5	30.97	ENSG00000196497	IPO4	importin 4
ENST00000377982.8	ENST00000542850.2	30.92	ENSG00000138071	ACTR2	ARP2 actin related protein 2 homolog
ENST00000380290.7	ENST00000559950.1	30.72	ENSG00000166797	CIAO2A	cytosolic iron-sulfur assembly component 2A
ENST00000466194.1	ENST00000619352.4	30.42	ENSG00000198830	HMGN2	high mobility group nucleosomal binding domain 2
ENST00000565497.5	ENST00000569970.1	30.38	ENSG00000102879	CORO1A	coronin 1A
ENST00000399959.7	ENST00000441189.4	30.34	ENSG00000215301	DDX3X	DEAD-box helicase 3 X-linked
ENST00000353245.7	ENST00000395953.6	30.12	ENSG00000164924	YWHAZ	tyrosine 3-monooxygenase/tryptophan 5-monooxygenase activation protein zeta
ENST00000393043.5	ENST00000269122.7	30.02	ENSG00000141367	CLTC	clathrin heavy chain
ENST00000589998.5	ENST00000586544.1	29.46	ENSG00000129351	ILF3	interleukin enhancer binding factor 3
ENST00000373944.7	ENST00000395405.5	29.11	ENSG00000122952	ZWINT	ZW10 interacting kinetochore protein
ENST00000532383.5	ENST00000532120.1	28.84	ENSG00000110321	EIF4G2	eukaryotic translation initiation factor 4 gamma 2
ENST00000604841.5	ENST00000603346.1	28.6	ENSG00000270647	TAF15	TATA-box binding protein associated factor 15
ENST00000577875.5	ENST00000582126.1	28.58	ENSG00000108424	KPNB1	karyopherin subunit beta 1
ENST00000380087.6	ENST00000380084.8	28.48	ENSG00000102054	RBBP7	RB binding protein 7, chromatin remodeling factor
ENST00000636969.1	ENST00000638139.1	28.44	ENSG00000080503	SMARCA2	SWI/SNF related, matrix associated, actin dependent regulator of chromatin, subfamily a, member 2
ENST00000366615.8	ENST00000619305.1	28.43	ENSG00000168275	COA6	cytochrome c oxidase assembly factor 6
ENST00000435046.6	ENST00000475721.5	28.31	ENSG00000114867	EIF4G1	eukaryotic translation initiation factor 4 gamma 1
ENST00000568763.1	ENST00000565497.5	28.05	ENSG00000102879	CORO1A	coronin 1A
ENST00000345732.8	ENST00000532418.1	28.05	ENSG00000156738	MS4A1	membrane spanning 4-domains A1
ENST00000349311.12	ENST00000505307.5	28	ENSG00000109332	UBE2D3	ubiquitin conjugating enzyme E2 D3
ENST00000640382.1	ENST00000638322.1	27.87	ENSG00000187735	TCEA1	transcription elongation factor A1
ENST00000493418.1	ENST00000619352.4	27.83	ENSG00000198830	HMGN2	high mobility group nucleosomal binding domain 2
ENST00000561644.1	ENST00000565012.1	27.58	ENSG00000178952	TUFM	Tu translation elongation factor, mitochondrial
ENST00000263238.6	ENST00000443297.5	27.3	ENSG00000115091	ACTR3	ARP3 actin related protein 3 homolog
ENST00000357248.8	ENST00000635129.1	27.15	ENSG00000080503	SMARCA2	SWI/SNF related, matrix associated, actin dependent regulator of chromatin, subfamily a, member 2
ENST00000636559.1	ENST00000638139.1	27.14	ENSG00000080503	SMARCA2	SWI/SNF related, matrix associated, actin dependent regulator of chromatin, subfamily a, member 2
ENST00000587560.5	ENST00000587171.1	27.05	ENSG00000132475	H3F3B	H3 histone family member 3B
ENST00000527914.5	ENST00000532702.1	26.88	ENSG00000161016	RPL8	ribosomal protein L8
ENST00000279452.10	ENST00000525469.1	26.86	ENSG00000026508	CD44	CD44 molecule (Indian blood group)
ENST00000444778.1	ENST00000465557.1	26.8	ENSG00000100297	MCM5	minichromosome maintenance complex component 5
ENST00000519170.1	ENST00000520637.1	26.68	ENSG00000104738	MCM4	minichromosome maintenance complex component 4
ENST00000533408.1	ENST00000602725.5	26.66	ENSG00000184007	PTP4A2	protein tyrosine phosphatase type IVA, member 2
ENST00000382533.8	ENST00000467636.1	26.63	ENSG00000150459	SAP18	Sin3A associated protein 18
ENST00000349311.12	ENST00000510129.5	26.24	ENSG00000109332	UBE2D3	ubiquitin conjugating enzyme E2 D3
ENST00000399959.7	ENST00000645589.1	25.86	ENSG00000215301	DDX3X	DEAD-box helicase 3 X-linked
ENST00000392537.6	ENST00000441154.5	25.83	ENSG00000114867	EIF4G1	eukaryotic translation initiation factor 4 gamma 1
ENST00000502904.5	ENST00000505087.1	25.55	ENSG00000169045	HNRNPH1	heterogeneous nuclear ribonucleoprotein H1
ENST00000552056.5	ENST00000547773.5	25.4	ENSG00000187109	NAP1L1	nucleosome assembly protein 1 like 1
ENST00000321805.11	ENST00000349311.12	25.33	ENSG00000109332	UBE2D3	ubiquitin conjugating enzyme E2 D3
ENST00000509601.1	ENST00000505010.5	25.26	ENSG00000143549	TPM3	tropomyosin 3
ENST00000467905.5	ENST00000480134.5	25.01	ENSG00000004455	AK2	adenylate kinase 2
ENST00000434472.6	ENST00000528086.5	24.87	ENSG00000026508	CD44	CD44 molecule (Indian blood group)
ENST00000527326.1	ENST00000525469.1	24.86	ENSG00000026508	CD44	CD44 molecule (Indian blood group)
ENST00000473036.2	ENST00000509601.1	24.79	ENSG00000143549	TPM3	tropomyosin 3
ENST00000349311.12	ENST00000453744.6	24.75	ENSG00000109332	UBE2D3	ubiquitin conjugating enzyme E2 D3
ENST00000490175.5	ENST00000463050.5	24.74	ENSG00000089006	SNX5	sorting nexin 5
ENST00000601393.1	ENST00000596860.1	24.69	ENSG00000077312	SNRPA	small nuclear ribonucleoprotein polypeptide A
ENST00000233146.6	ENST00000543555.5	24.68	ENSG00000095002	MSH2	mutS homolog 2
ENST00000373812.7	ENST00000541996.5	24.68	ENSG00000198492	YTHDF2	YTH N6-methyladenosine RNA binding protein 2
ENST00000343106.9	ENST00000349311.12	24.57	ENSG00000109332	UBE2D3	ubiquitin conjugating enzyme E2 D3
ENST00000219548.8	ENST00000565813.1	24.54	ENSG00000103266	STUB1	STIP1 homology and U-box containing protein 1
ENST00000330181.9	ENST00000351581.4	24.38	ENSG00000181625	SLX1B	SLX1 homolog B, structure-specific endonuclease subunit
ENST00000330503.11	ENST00000625286.1	24.33	ENSG00000183258	DDX41	DEAD-box helicase 41
ENST00000373887.7	ENST00000546084.5	24.21	ENSG00000056558	TRAF1	TNF receptor associated factor 1
ENST00000368531.6	ENST00000509601.1	24.06	ENSG00000143549	TPM3	tropomyosin 3
ENST00000554812.5	ENST00000555743.1	23.63	ENSG00000100567	PSMA3	proteasome subunit alpha 3
ENST00000450198.6	ENST00000636157.1	23.6	ENSG00000080503	SMARCA2	SWI/SNF related, matrix associated, actin dependent regulator of chromatin, subfamily a, member 2
ENST00000393043.5	ENST00000269122.7	23.38	ENSG00000141367	CLTC	clathrin heavy chain
ENST00000342981.8	ENST00000441154.5	23.16	ENSG00000114867	EIF4G1	eukaryotic translation initiation factor 4 gamma 1
ENST00000252602.1	ENST00000594999.1	23.02	ENSG00000130312	MRPL34	mitochondrial ribosomal protein L34
ENST00000509409.5	ENST00000509601.1	22.9	ENSG00000143549	TPM3	tropomyosin 3
ENST00000393301.4	ENST00000527018.5	22.77	ENSG00000109861	CTSC	cathepsin C
ENST00000641539.1	ENST00000593287.5	22.69	ENSG00000167747	C19orf48	chromosome 19 open reading frame 48
ENST00000339950.4	ENST00000371146.5	22.61	ENSG00000162607	USP1	ubiquitin specific peptidase 1
ENST00000577918.5	ENST00000580158.1	22.55	ENSG00000108424	KPNB1	karyopherin subunit beta 1
ENST00000383251.6	ENST00000399678.5	22.37	ENSG00000206305	HLA-DQA1	major histocompatibility complex, class II, DQ alpha 1
ENST00000553369.5	ENST00000557154.5	22.22	ENSG00000100650	SRSF5	serine and arginine rich splicing factor 5
ENST00000480992.5	ENST00000480447.5	22.17	ENSG00000101361	NOP56	NOP56 ribonucleoprotein
ENST00000323963.9	ENST00000426808.5	22.03	ENSG00000156976	EIF4A2	eukaryotic translation initiation factor 4A2
ENST00000563362.1	ENST00000567110.1	21.88	ENSG00000167005	NUDT21	nudix hydrolase 21
ENST00000259043.11	ENST00000382191.4	21.83	ENSG00000136527	TRA2B	transformer 2 beta homolog
ENST00000511309.5	ENST00000503853.1	21.72	ENSG00000169230	PRELID1	PRELI domain containing 1
ENST00000354926.8	ENST00000263545.7	21.69	ENSG00000146963	LUC7L2	LUC7 like 2, pre-mRNA splicing factor
ENST00000531653.5	ENST00000619920.4	21.63	ENSG00000165916	PSMC3	proteasome 26S subunit, ATPase 3
ENST00000463600.5	ENST00000445610.1	21.6	ENSG00000228964	HLA-B	major histocompatibility complex, class I, B
ENST00000481849.5	ENST00000474381.1	21.5	ENSG00000234745	HLA-B	major histocompatibility complex, class I, B
ENST00000472481.5	ENST00000624069.3	21.44	ENSG00000142541	RPL13A	ribosomal protein L13a
ENST00000441189.4	ENST00000645589.1	21.06	ENSG00000215301	DDX3X	DEAD-box helicase 3 X-linked
ENST00000382533.8	ENST00000467636.1	21.01	ENSG00000150459	SAP18	Sin3A associated protein 18
ENST00000586313.1	ENST00000592841.5	20.93	ENSG00000126261	UBA2	ubiquitin like modifier activating enzyme 2
ENST00000636559.1	ENST00000638139.1	20.79	ENSG00000080503	SMARCA2	SWI/SNF related, matrix associated, actin dependent regulator of chromatin, subfamily a, member 2
ENST00000504124.5	ENST00000512041.6	20.73	ENSG00000167085	PHB	prohibitin
ENST00000637526.1	ENST00000638046.1	20.72	ENSG00000182220	ATP6AP2	ATPase H+ transporting accessory protein 2
ENST00000589998.5	ENST00000586544.1	20.68	ENSG00000129351	ILF3	interleukin enhancer binding factor 3
ENST00000480992.5	ENST00000480447.5	20.59	ENSG00000101361	NOP56	NOP56 ribonucleoprotein
ENST00000380748.5	ENST00000486741.5	20.57	ENSG00000205581	HMGN1	high mobility group nucleosome binding domain 1
ENST00000475493.1	ENST00000493512.1	20.51	ENSG00000206450	HLA-B	major histocompatibility complex, class I, B
ENST00000344347.5	ENST00000611155.4	20.48	ENSG00000100219	XBP1	X-box binding protein 1
ENST00000371157.7	ENST00000371144.7	20.44	ENSG00000101972	STAG2	stromal antigen 2
ENST00000569857.5	ENST00000563275.1	20.43	ENSG00000067225	PKM	pyruvate kinase M1/2
ENST00000568459.5	ENST00000564178.5	20.38	ENSG00000067225	PKM	pyruvate kinase M1/2
ENST00000327031.8	ENST00000474265.5	20.37	ENSG00000177731	FLII	FLII, actin remodeling protein
ENST00000361059.7	ENST00000505016.2	20.31	ENSG00000280987		matrin 3
ENST00000428438.1	ENST00000454773.5	20.13	ENSG00000206480	FLOT1	flotillin 1
ENST00000555743.1	ENST00000557290.1	20.1	ENSG00000100567	PSMA3	proteasome subunit alpha 3
ENST00000490936.5	ENST00000444578.1	20.08	ENSG00000196924	FLNA	filamin A
ENST00000378756.7	ENST00000339113.8	19.89	ENSG00000197785	ATAD3A	ATPase family, AAA domain containing 3A
ENST00000395119.7	ENST00000530445.5	19.68	ENSG00000104529	EEF1D	eukaryotic translation elongation factor 1 delta
ENST00000441154.5	ENST00000464548.1	19.61	ENSG00000114867	EIF4G1	eukaryotic translation initiation factor 4 gamma 1
ENST00000533397.5	ENST00000532702.1	19.6	ENSG00000161016	RPL8	ribosomal protein L8
ENST00000523136.1	ENST00000505087.1	19.57	ENSG00000169045	HNRNPH1	heterogeneous nuclear ribonucleoprotein H1
ENST00000470404.5	ENST00000626355.1	19.49	ENSG00000184007	PTP4A2	protein tyrosine phosphatase type IVA, member 2
ENST00000403633.6	ENST00000496696.5	19.46	ENSG00000106245	BUD31	BUD31 homolog
ENST00000534624.5	ENST00000534567.5	19.4	ENSG00000109971	HSPA8	heat shock protein family A (Hsp70) member 8
ENST00000641539.1	ENST00000595794.5	19.37	ENSG00000167747	C19orf48	chromosome 19 open reading frame 48
ENST00000551983.1	ENST00000552051.1	19.37	ENSG00000166598	HSP90B1	heat shock protein 90 beta family member 1
ENST00000434472.6	ENST00000525469.1	19.36	ENSG00000026508	CD44	CD44 molecule (Indian blood group)
ENST00000346664.9	ENST00000597921.5	19.25	ENSG00000104921	FCER2	Fc fragment of IgE receptor II
ENST00000549606.5	ENST00000551800.5	19.25	ENSG00000135446	CDK4	cyclin dependent kinase 4
ENST00000373719.7	ENST00000488174.5	19.19	ENSG00000147162	OGT	O-linked N-acetylglucosamine (GlcNAc) transferase
ENST00000534624.5	ENST00000530391.1	19.13	ENSG00000109971	HSPA8	heat shock protein family A (Hsp70) member 8
ENST00000345732.8	ENST00000532418.1	19.04	ENSG00000156738	MS4A1	membrane spanning 4-domains A1
ENST00000636969.1	ENST00000638139.1	18.99	ENSG00000080503	SMARCA2	SWI/SNF related, matrix associated, actin dependent regulator of chromatin, subfamily a, member 2
ENST00000394060.7	ENST00000265960.7	18.98	ENSG00000119487	MAPKAP1	mitogen-activated protein kinase associated protein 1
ENST00000441154.5	ENST00000478291.1	18.96	ENSG00000114867	EIF4G1	eukaryotic translation initiation factor 4 gamma 1
ENST00000310092.11	ENST00000398692.8	18.91	ENSG00000173933	RBM4	RNA binding motif protein 4
ENST00000487974.1	ENST00000568685.1	18.85	ENSG00000089280	FUS	FUS RNA binding protein
ENST00000395006.8	ENST00000547013.1	18.84	ENSG00000139644	TMBIM6	transmembrane BAX inhibitor motif containing 6
ENST00000477931.5	ENST00000476196.5	18.75	ENSG00000087460	GNAS	GNAS complex locus
ENST00000372945.7	ENST00000473427.1	18.71	ENSG00000182180	MRPS16	mitochondrial ribosomal protein S16
ENST00000575870.5	ENST00000576674.1	18.67	ENSG00000167978	SRRM2	serine/arginine repetitive matrix 2
ENST00000642886.1	ENST00000644867.1	18.64	ENSG00000168036	CTNNB1	catenin beta 1
ENST00000306796.9	ENST00000579854.5	18.64	ENSG00000169718	DUS1L	dihydrouridine synthase 1 like
ENST00000462759.5	ENST00000486942.5	18.6	ENSG00000117859	OSBPL9	oxysterol binding protein like 9
ENST00000596605.2	ENST00000646643.1	18.57	ENSG00000125656	CLPP	caseinolytic mitochondrial matrix peptidase proteolytic subunit
ENST00000587928.5	ENST00000590261.5	18.54	ENSG00000129351	ILF3	interleukin enhancer binding factor 3
ENST00000415352.6	ENST00000528314.1	18.51	ENSG00000167792	NDUFV1	NADH:ubiquinone oxidoreductase core subunit V1
ENST00000372945.7	ENST00000473427.1	18.47	ENSG00000182180	MRPS16	mitochondrial ribosomal protein S16
ENST00000525976.5	ENST00000529739.1	18.45	ENSG00000105397	TYK2	tyrosine kinase 2
ENST00000512532.1	ENST00000509425.1	18.44	ENSG00000113328	CCNG1	cyclin G1
ENST00000382456.7	ENST00000439647.5	18.41	ENSG00000161203	AP2M1	adaptor related protein complex 2 subunit mu 1
ENST00000554804.1	ENST00000554579.1	18.33	ENSG00000100811	YY1	YY1 transcription factor
ENST00000641539.1	ENST00000601267.5	18.24	ENSG00000167747	C19orf48	chromosome 19 open reading frame 48
ENST00000565184.5	ENST00000564178.5	18.22	ENSG00000067225	PKM	pyruvate kinase M1/2
ENST00000642886.1	ENST00000644867.1	18.2	ENSG00000168036	CTNNB1	catenin beta 1
ENST00000591660.5	ENST00000589478.1	18.14	ENSG00000099624	ATP5F1D	ATP synthase F1 subunit delta
ENST00000381692.6	ENST00000455528.5	18.08	ENSG00000159140	SON	SON DNA binding protein
ENST00000578895.5	ENST00000582438.1	18.07	ENSG00000178927	CYBC1	cytochrome b-245 chaperone 1
ENST00000639115.1	ENST00000585680.2	18.05	ENSG00000082212	ME2	malic enzyme 2
ENST00000524470.1	ENST00000529412.1	17.96	ENSG00000105397	TYK2	tyrosine kinase 2
ENST00000586868.1	ENST00000629269.2	17.9	ENSG00000105254	TBCB	tubulin folding cofactor B
ENST00000567654.1	ENST00000563739.5	17.87	ENSG00000189091	SF3B3	splicing factor 3b subunit 3
ENST00000416762.7	ENST00000553209.1	17.85	ENSG00000063046	EIF4B	eukaryotic translation initiation factor 4B
ENST00000358572.9	ENST00000509657.5	17.78	ENSG00000198498	TMA16	translation machinery associated 16 homolog
ENST00000552342.5	ENST00000547704.5	17.62	ENSG00000187109	NAP1L1	nucleosome assembly protein 1 like 1
ENST00000256996.8	ENST00000614884.1	17.42	ENSG00000134574	DDB2	damage specific DNA binding protein 2
ENST00000273308.8	ENST00000551475.5	17.35	ENSG00000257727	CNPY2	canopy FGF signaling regulator 2
ENST00000561060.5	ENST00000558494.5	17.25	ENSG00000086666	ZFAND6	zinc finger AN1-type containing 6
ENST00000502702.5	ENST00000502962.5	17.24	ENSG00000071127	WDR1	WD repeat domain 1
ENST00000645412.1	ENST00000636618.1	17.21	ENSG00000186184	POLR1D	RNA polymerase I and III subunit D
ENST00000374612.5	ENST00000302271.10	17.19	ENSG00000125944	HNRNPR	heterogeneous nuclear ribonucleoprotein R
ENST00000354470.7	ENST00000515540.5	17.18	ENSG00000087088	BAX	BCL2 associated X, apoptosis regulator
ENST00000391865.7	ENST00000477206.5	17.15	ENSG00000143774	GUK1	guanylate kinase 1
ENST00000445503.5	ENST00000614496.4	17.14	ENSG00000116062	MSH6	mutS homolog 6
ENST00000216034.5	ENST00000492561.1	17.1	ENSG00000100216	TOMM22	translocase of outer mitochondrial membrane 22
ENST00000500450.6	ENST00000502372.1	17.03	ENSG00000169714	CNBP	CCHC-type zinc finger nucleic acid binding protein
ENST00000258960.6	ENST00000588975.1	16.97	ENSG00000136448	NMT1	N-myristoyltransferase 1
ENST00000527983.5	ENST00000525463.5	16.82	ENSG00000109971	HSPA8	heat shock protein family A (Hsp70) member 8
ENST00000327031.8	ENST00000474265.5	16.78	ENSG00000177731	FLII	FLII, actin remodeling protein
ENST00000382194.6	ENST00000416751.2	16.76	ENSG00000080503	SMARCA2	SWI/SNF related, matrix associated, actin dependent regulator of chromatin, subfamily a, member 2
ENST00000481849.5	ENST00000474381.1	16.63	ENSG00000234745	HLA-B	major histocompatibility complex, class I, B
ENST00000390009.7	ENST00000495553.1	16.54	ENSG00000130402	ACTN4	actinin alpha 4
ENST00000636157.1	ENST00000636969.1	16.53	ENSG00000080503	SMARCA2	SWI/SNF related, matrix associated, actin dependent regulator of chromatin, subfamily a, member 2
ENST00000468531.1	ENST00000647444.1	16.42	ENSG00000184007	PTP4A2	protein tyrosine phosphatase type IVA, member 2
ENST00000575870.5	ENST00000576674.1	16.34	ENSG00000167978	SRRM2	serine/arginine repetitive matrix 2
ENST00000591006.5	ENST00000590194.5	16.22	ENSG00000013306	SLC25A39	solute carrier family 25 member 39
ENST00000391865.7	ENST00000471270.5	16.22	ENSG00000143774	GUK1	guanylate kinase 1
ENST00000560396.5	ENST00000558016.1	16.16	ENSG00000166411	IDH3A	isocitrate dehydrogenase 3 (NAD(+)) alpha
ENST00000381692.6	ENST00000455528.5	16.16	ENSG00000159140	SON	SON DNA binding protein
ENST00000300035.8	ENST00000380258.6	16.14	ENSG00000166803	PCLAF	PCNA clamp associated factor
ENST00000467789.5	ENST00000496050.1	16.03	ENSG00000114850	SSR3	signal sequence receptor subunit 3
ENST00000646806.1	ENST00000642594.1	15.96	ENSG00000111642	CHD4	chromodomain helicase DNA binding protein 4
ENST00000600909.1	ENST00000615047.4	15.87	ENSG00000104783	KCNN4	potassium calcium-activated channel subfamily N member 4
ENST00000397120.7	ENST00000553685.1	15.83	ENSG00000213983	AP1G2	adaptor related protein complex 1 subunit gamma 2
ENST00000320246.9	ENST00000394199.6	15.74	ENSG00000119408	NEK6	NIMA related kinase 6
ENST00000640967.1	ENST00000585680.2	15.71	ENSG00000082212	ME2	malic enzyme 2
ENST00000467843.6	ENST00000583096.1	15.64	ENSG00000109046	WSB1	WD repeat and SOCS box containing 1
ENST00000528086.5	ENST00000531118.5	15.63	ENSG00000026508	CD44	CD44 molecule (Indian blood group)
ENST00000381692.6	ENST00000474355.1	15.52	ENSG00000159140	SON	SON DNA binding protein
ENST00000391865.7	ENST00000470040.5	15.47	ENSG00000143774	GUK1	guanylate kinase 1
ENST00000489294.1	ENST00000545294.5	15.2	ENSG00000152332	UHMK1	U2AF homology motif kinase 1
ENST00000397441.6	ENST00000557443.5	15.17	ENSG00000100462	PRMT5	protein arginine methyltransferase 5
ENST00000530538.6	ENST00000552356.5	15.09	ENSG00000008517	IL32	interleukin 32
ENST00000391865.7	ENST00000469973.1	15	ENSG00000143774	GUK1	guanylate kinase 1
ENST00000349655.8	ENST00000614627.4	14.97	ENSG00000152795	HNRNPDL	heterogeneous nuclear ribonucleoprotein D like
ENST00000370826.3	ENST00000459697.1	14.97	ENSG00000137955	RABGGTB	Rab geranylgeranyltransferase subunit beta
ENST00000371081.5	ENST00000477931.5	14.93	ENSG00000087460	GNAS	GNAS complex locus
ENST00000570828.5	ENST00000572043.5	14.9	ENSG00000175826	CTDNEP1	CTD nuclear envelope phosphatase 1
ENST00000372862.7	ENST00000531243.2	14.84	ENSG00000090621	PABPC4	poly(A) binding protein cytoplasmic 4
ENST00000525451.6	ENST00000530413.1	14.8	ENSG00000172757	CFL1	cofilin 1
ENST00000528086.5	ENST00000527326.1	14.8	ENSG00000026508	CD44	CD44 molecule (Indian blood group)
ENST00000568539.1	ENST00000563739.5	14.79	ENSG00000189091	SF3B3	splicing factor 3b subunit 3
ENST00000409935.5	ENST00000409649.5	14.76	ENSG00000136718	IMP4	IMP4, U3 small nucleolar ribonucleoprotein
ENST00000567983.1	ENST00000568434.1	14.62	ENSG00000179958	DCTPP1	dCTP pyrophosphatase 1
ENST00000397511.6	ENST00000479365.5	14.61	ENSG00000124783	SSR1	signal sequence receptor subunit 1
ENST00000324340.13	ENST00000589318.5	14.61	ENSG00000123136	DDX39A	DExD-box helicase 39A
ENST00000449870.5	ENST00000590261.5	14.59	ENSG00000129351	ILF3	interleukin enhancer binding factor 3
ENST00000568539.1	ENST00000563739.5	14.59	ENSG00000189091	SF3B3	splicing factor 3b subunit 3
ENST00000493782.5	ENST00000467348.1	14.54	ENSG00000163714	U2SURP	U2 snRNP associated SURP domain containing
ENST00000552147.5	ENST00000551992.5	14.49	ENSG00000187109	NAP1L1	nucleosome assembly protein 1 like 1
ENST00000487784.1	ENST00000519078.6	14.47	ENSG00000170312	CDK1	cyclin dependent kinase 1
ENST00000397714.6	ENST00000415095.5	14.47	ENSG00000186522	SEPT10	septin 10
ENST00000370950.7	ENST00000486667.5	14.45	ENSG00000116754	SRSF11	serine and arginine rich splicing factor 11
ENST00000521720.5	ENST00000504779.6	14.4	ENSG00000169045	HNRNPH1	heterogeneous nuclear ribonucleoprotein H1
ENST00000366718.5	ENST00000391865.7	14.36	ENSG00000143774	GUK1	guanylate kinase 1
ENST00000601549.1	ENST00000615047.4	14.24	ENSG00000104783	KCNN4	potassium calcium-activated channel subfamily N member 4
ENST00000488037.1	ENST00000496018.5	14.23	ENSG00000231116	VARS	valyl-tRNA synthetase
ENST00000580026.5	ENST00000578758.5	14.22	ENSG00000108654	DDX5	DEAD-box helicase 5
ENST00000469602.1	ENST00000641476.1	14.18	ENSG00000087087	SRRT	serrate, RNA effector molecule
ENST00000496049.1	ENST00000466525.1	14.11	ENSG00000111640	GAPDH	glyceraldehyde-3-phosphate dehydrogenase
ENST00000461820.5	ENST00000494258.5	14.06	ENSG00000003402	CFLAR	CASP8 and FADD like apoptosis regulator
ENST00000381692.6	ENST00000300278.8	14.02	ENSG00000159140	SON	SON DNA binding protein
ENST00000378654.8	ENST00000646932.1	13.94	ENSG00000136143	SUCLA2	succinate-CoA ligase ADP-forming beta subunit
ENST00000457133.5	ENST00000432428.5	13.93	ENSG00000224740	FLOT1	flotillin 1
ENST00000460454.1	ENST00000454828.5	13.89	ENSG00000132274	TRIM22	tripartite motif containing 22
ENST00000381692.6	ENST00000429093.6	13.87	ENSG00000159140	SON	SON DNA binding protein
ENST00000477931.5	ENST00000476196.5	13.87	ENSG00000087460	GNAS	GNAS complex locus
ENST00000361059.7	ENST00000505016.2	13.85	ENSG00000280987		matrin 3
ENST00000322088.10	ENST00000391791.4	13.74	ENSG00000105568	PPP2R1A	protein phosphatase 2 scaffold subunit Aalpha
ENST00000493628.6	ENST00000642732.1	13.71	ENSG00000173209	AHSA2P	activator of HSP90 ATPase homolog 2, pseudogene
ENST00000321337.11	ENST00000580231.5	13.66	ENSG00000161956	SENP3	SUMO specific peptidase 3
ENST00000264331.8	ENST00000435706.6	13.59	ENSG00000077097	TOP2B	DNA topoisomerase II beta
ENST00000327031.8	ENST00000579294.5	13.57	ENSG00000177731	FLII	FLII, actin remodeling protein
ENST00000646806.1	ENST00000643367.1	13.37	ENSG00000111642	CHD4	chromodomain helicase DNA binding protein 4
ENST00000228136.8	ENST00000525684.1	13.37	ENSG00000110696	C11orf58	chromosome 11 open reading frame 58
ENST00000551217.1	ENST00000550296.5	13.36	ENSG00000089157	RPLP0	ribosomal protein lateral stalk subunit P0
ENST00000460105.1	ENST00000472438.5	13.34	ENSG00000010256	UQCRC1	ubiquinol-cytochrome c reductase core protein 1
ENST00000347088.9	ENST00000355499.8	13.28	ENSG00000163374	YY1AP1	YY1 associated protein 1
ENST00000428792.1	ENST00000444947.2	13.24	ENSG00000099977	DDT	D-dopachrome tautomerase like
ENST00000260359.10	ENST00000559596.5	13.15	ENSG00000137804	NUSAP1	nucleolar and spindle associated protein 1
ENST00000261443.9	ENST00000483030.1	13.12	ENSG00000009307	CSDE1	cold shock domain containing E1
ENST00000450198.6	ENST00000636157.1	13.1	ENSG00000080503	SMARCA2	SWI/SNF related, matrix associated, actin dependent regulator of chromatin, subfamily a, member 2
ENST00000460454.1	ENST00000454828.5	13.03	ENSG00000132274	TRIM22	tripartite motif containing 22
ENST00000484256.1	ENST00000611155.4	13.03	ENSG00000100219	XBP1	X-box binding protein 1
ENST00000372940.3	ENST00000471251.5	13.01	ENSG00000182180	MRPS16	mitochondrial ribosomal protein S16
ENST00000528086.5	ENST00000525241.1	12.98	ENSG00000026508	CD44	CD44 molecule (Indian blood group)
ENST00000265866.11	ENST00000354695.5	12.92	ENSG00000096746	HNRNPH3	heterogeneous nuclear ribonucleoprotein H3
ENST00000361346.5	ENST00000545068.5	12.89	ENSG00000198815	FOXJ3	forkhead box J3
ENST00000359187.4	ENST00000565885.1	12.86	ENSG00000175265	GOLGA8A	golgin A8 family member A
ENST00000492417.5	ENST00000485530.5	12.82	ENSG00000136527	TRA2B	transformer 2 beta homolog
ENST00000327031.8	ENST00000545457.6	12.73	ENSG00000177731	FLII	FLII, actin remodeling protein
ENST00000294072.8	ENST00000536452.1	12.65	ENSG00000162144	CYB561A3	cytochrome b561 family member A3
ENST00000552461.5	ENST00000550296.5	12.64	ENSG00000089157	RPLP0	ribosomal protein lateral stalk subunit P0
ENST00000589925.1	ENST00000590262.1	12.6	ENSG00000130254	SAFB2	scaffold attachment factor B2
ENST00000525665.5	ENST00000621534.4	12.56	ENSG00000185627	PSMD13	proteasome 26S subunit, non-ATPase 13
ENST00000487784.1	ENST00000519078.6	12.56	ENSG00000170312	CDK1	cyclin dependent kinase 1
ENST00000569495.5	ENST00000564223.5	12.5	ENSG00000117616	RSRP1	arginine and serine rich protein 1
ENST00000345496.6	ENST00000462569.5	12.48	ENSG00000184787	UBE2G2	ubiquitin conjugating enzyme E2 G2
ENST00000585731.5	ENST00000590605.2	12.45	ENSG00000071564	TCF3	transcription factor 3
ENST00000555593.5	ENST00000557397.5	12.44	ENSG00000100575	TIMM9	translocase of inner mitochondrial membrane 9
ENST00000250124.10	ENST00000574558.1	12.43	ENSG00000129255	MPDU1	mannose-P-dolichol utilization defect 1
ENST00000383251.6	ENST00000399678.5	12.36	ENSG00000206305	HLA-DQA1	major histocompatibility complex, class II, DQ alpha 1
ENST00000464116.2	ENST00000478914.1	12.28	ENSG00000196419	XRCC6	X-ray repair cross complementing 6
ENST00000576674.1	ENST00000576878.1	12.27	ENSG00000167978	SRRM2	serine/arginine repetitive matrix 2
ENST00000236937.13	ENST00000367961.8	12.25	ENSG00000072694	FCGR2B	Fc fragment of IgG receptor IIb
ENST00000265052.9	ENST00000453507.6	12.2	ENSG00000074416	MGLL	monoglyceride lipase
ENST00000426808.5	ENST00000494445.1	12.18	ENSG00000156976	EIF4A2	eukaryotic translation initiation factor 4A2
ENST00000394457.7	ENST00000463681.1	12.16	ENSG00000173209	AHSA2P	activator of HSP90 ATPase homolog 2, pseudogene
ENST00000502905.5	ENST00000513060.5	12.07	ENSG00000204628	RACK1	receptor for activated C kinase 1
ENST00000354359.11	ENST00000476196.5	12.07	ENSG00000087460	GNAS	GNAS complex locus
ENST00000518041.5	ENST00000520529.5	12.06	ENSG00000168802	CHTF8	chromosome transmission fidelity factor 8
ENST00000552561.5	ENST00000549287.1	12.05	ENSG00000134291	TMEM106C	transmembrane protein 106C
ENST00000438171.6	ENST00000495207.1	12.05	ENSG00000237022	HLA-C	major histocompatibility complex, class I, C
ENST00000521352.5	ENST00000521898.5	12	ENSG00000120992	LYPLA1	lysophospholipase I
ENST00000642732.1	ENST00000642505.1	11.99	ENSG00000173209	AHSA2P	activator of HSP90 ATPase homolog 2, pseudogene
ENST00000641539.1	ENST00000595794.5	11.98	ENSG00000167747	C19orf48	chromosome 19 open reading frame 48
ENST00000261749.10	ENST00000558087.5	11.98	ENSG00000086666	ZFAND6	zinc finger AN1-type containing 6
ENST00000431623.6	ENST00000639658.1	11.96	ENSG00000047315	POLR2B	RNA polymerase II subunit B
ENST00000366728.6	ENST00000391865.7	11.96	ENSG00000143774	GUK1	guanylate kinase 1
ENST00000469602.1	ENST00000618262.4	11.92	ENSG00000087087	SRRT	serrate, RNA effector molecule
ENST00000526958.5	ENST00000532544.5	11.89	ENSG00000085117	CD82	CD82 molecule
ENST00000463503.5	ENST00000498205.5	11.88	ENSG00000114850	SSR3	signal sequence receptor subunit 3
ENST00000533947.1	ENST00000525724.5	11.85	ENSG00000110719	TCIRG1	T cell immune regulator 1, ATPase H+ transporting V0 subunit a3
ENST00000324052.10	ENST00000505034.5	11.78	ENSG00000174720	LARP7	La ribonucleoprotein domain family member 7
ENST00000265881.9	ENST00000611665.4	11.78	ENSG00000076043	REXO2	RNA exonuclease 2
ENST00000374038.7	ENST00000490484.7	11.78	ENSG00000131051	RBM39	RNA binding motif protein 39
ENST00000559412.1	ENST00000558571.1	11.7	ENSG00000157483	MYO1E	myosin IE
ENST00000467905.5	ENST00000480134.5	11.64	ENSG00000004455	AK2	adenylate kinase 2
ENST00000626758.1	ENST00000637681.1	11.63	ENSG00000177565	TBL1XR1	transducin beta like 1 X-linked receptor 1
ENST00000576628.1	ENST00000576594.1	11.61	ENSG00000072818	ACAP1	ArfGAP with coiled-coil, ankyrin repeat and PH domains 1
ENST00000399697.7	ENST00000636618.1	11.57	ENSG00000186184	POLR1D	RNA polymerase I and III subunit D
ENST00000265881.9	ENST00000611665.4	11.56	ENSG00000076043	REXO2	RNA exonuclease 2
ENST00000519184.5	ENST00000522415.5	11.52	ENSG00000133835	HSD17B4	hydroxysteroid 17-beta dehydrogenase 4
ENST00000597776.1	ENST00000593564.2	11.5	ENSG00000130520	LSM4	LSM4 homolog, U6 small nuclear RNA and mRNA degradation associated
ENST00000646806.1	ENST00000643367.1	11.44	ENSG00000111642	CHD4	chromodomain helicase DNA binding protein 4
ENST00000601449.5	ENST00000597731.1	11.42	ENSG00000104824	HNRNPL	heterogeneous nuclear ribonucleoprotein L
ENST00000554011.5	ENST00000555749.5	11.4	ENSG00000070367	EXOC5	exocyst complex component 5
ENST00000529516.5	ENST00000526340.5	11.38	ENSG00000104529	EEF1D	eukaryotic translation elongation factor 1 delta
ENST00000418116.6	ENST00000265963.8	11.3	ENSG00000110768	GTF2H1	general transcription factor IIH subunit 1
ENST00000505224.5	ENST00000515770.1	11.28	ENSG00000124795	DEK	DEK proto-oncogene
ENST00000469205.2	ENST00000630695.2	11.25	ENSG00000077721	UBE2A	ubiquitin conjugating enzyme E2 A
ENST00000261207.9	ENST00000550107.5	11.24	ENSG00000058272	PPP1R12A	protein phosphatase 1 regulatory subunit 12A
ENST00000378487.3	ENST00000646751.1	11.23	ENSG00000205057	CLLU1OS	chronic lymphocytic leukemia up-regulated 1 opposite strand
ENST00000553999.5	ENST00000557538.5	11.15	ENSG00000100644	HIF1A	hypoxia inducible factor 1 subunit alpha
ENST00000632516.1	ENST00000631568.1	11.13	ENSG00000278032	LY6E	lymphocyte antigen 6 family member E
ENST00000559412.1	ENST00000558646.1	11.08	ENSG00000157483	MYO1E	myosin IE
ENST00000265346.11	ENST00000480964.5	11	ENSG00000122515	ZMIZ2	zinc finger MIZ-type containing 2
ENST00000576628.1	ENST00000576594.1	10.99	ENSG00000072818	ACAP1	ArfGAP with coiled-coil, ankyrin repeat and PH domains 1
ENST00000389939.2	ENST00000530482.1	10.98	ENSG00000156738	MS4A1	membrane spanning 4-domains A1
ENST00000261593.7	ENST00000577999.1	10.96	ENSG00000134758	RNF138	ring finger protein 138
ENST00000405315.8	ENST00000485798.5	10.91	ENSG00000104805	NUCB1	nucleobindin 1
ENST00000461578.1	ENST00000451091.2	10.91	ENSG00000090621	PABPC4	poly(A) binding protein cytoplasmic 4
ENST00000558087.5	ENST00000618205.4	10.9	ENSG00000086666	ZFAND6	zinc finger AN1-type containing 6
ENST00000491249.1	ENST00000476746.5	10.89	ENSG00000144381	HSPD1	heat shock protein family D (Hsp60) member 1
ENST00000355499.8	ENST00000368330.6	10.85	ENSG00000163374	YY1AP1	YY1 associated protein 1
ENST00000359644.7	ENST00000505330.5	10.83	ENSG00000017260	ATP2C1	ATPase secretory pathway Ca2+ transporting 1
ENST00000354429.6	ENST00000356683.6	10.78	ENSG00000170291	ELP5	elongator acetyltransferase complex subunit 5
ENST00000626758.1	ENST00000637681.1	10.74	ENSG00000177565	TBL1XR1	transducin beta like 1 X-linked receptor 1
ENST00000368042.7	ENST00000484221.1	10.72	ENSG00000026751	SLAMF7	SLAM family member 7
ENST00000631568.1	ENST00000632902.1	10.57	ENSG00000278032	LY6E	lymphocyte antigen 6 family member E
ENST00000512236.5	ENST00000511102.5	10.56	ENSG00000109180	OCIAD1	OCIA domain containing 1
ENST00000393979.3	ENST00000496694.1	10.54	ENSG00000239306	RBM14	RNA binding motif protein 14
ENST00000630695.2	ENST00000628549.1	10.53	ENSG00000077721	UBE2A	ubiquitin conjugating enzyme E2 A
ENST00000335647.9	ENST00000367411.6	10.51	ENSG00000186625	KATNA1	katanin catalytic subunit A1
ENST00000595641.5	ENST00000593533.1	10.39	ENSG00000099331	MYO9B	myosin IXB
ENST00000645982.1	ENST00000644867.1	10.39	ENSG00000168036	CTNNB1	catenin beta 1
ENST00000589351.5	ENST00000586799.1	10.39	ENSG00000130816	DNMT1	DNA methyltransferase 1
ENST00000368694.7	ENST00000368687.1	10.33	ENSG00000160679	CHTOP	chromatin target of PRMT1
ENST00000618619.4	ENST00000582588.1	10.3	ENSG00000265681	RPL17	ribosomal protein L17
ENST00000641539.1	ENST00000601267.5	10.29	ENSG00000167747	C19orf48	chromosome 19 open reading frame 48
ENST00000261207.9	ENST00000547330.5	10.24	ENSG00000058272	PPP1R12A	protein phosphatase 1 regulatory subunit 12A
ENST00000426789.5	ENST00000420415.5	10.16	ENSG00000072274	TFRC	transferrin receptor
ENST00000618411.4	ENST00000641476.1	10.15	ENSG00000087087	SRRT	serrate, RNA effector molecule
ENST00000380591.7	ENST00000510787.5	10.14	ENSG00000145741	BTF3	basic transcription factor 3
ENST00000250124.10	ENST00000574558.1	10.13	ENSG00000129255	MPDU1	mannose-P-dolichol utilization defect 1
ENST00000417905.1	ENST00000469838.5	10.13	ENSG00000003756	RBM5	RNA binding motif protein 5
ENST00000558247.5	ENST00000509867.6	10.12	ENSG00000132466	ANKRD17	ankyrin repeat domain 17
ENST00000529516.5	ENST00000532543.1	10.11	ENSG00000104529	EEF1D	eukaryotic translation elongation factor 1 delta
ENST00000481588.5	ENST00000482006.1	10.06	ENSG00000225691	HLA-C	major histocompatibility complex, class I, C
ENST00000371569.6	ENST00000630695.2	10.02	ENSG00000077721	UBE2A	ubiquitin conjugating enzyme E2 A
ENST00000444061.8	ENST00000644065.1	10	ENSG00000127616	SMARCA4	SWI/SNF related, matrix associated, actin dependent regulator of chromatin, subfamily a, member 4
ENST00000530165.5	ENST00000539085.1	9.92	ENSG00000254986	DPP3	dipeptidyl peptidase 3
ENST00000399602.8	ENST00000005082.13	9.85	ENSG00000005801	ZNF195	zinc finger protein 195
ENST00000362076.8	ENST00000368519.5	9.84	ENSG00000143612	C1orf43	chromosome 1 open reading frame 43
ENST00000521534.1	ENST00000523172.5	9.82	ENSG00000156482	RPL30	ribosomal protein L30
ENST00000643538.1	ENST00000645005.1	9.81	ENSG00000111642	CHD4	chromodomain helicase DNA binding protein 4
ENST00000570284.1	ENST00000565845.5	9.77	ENSG00000168488	ATXN2L	ataxin 2 like
ENST00000489852.1	ENST00000479853.1	9.75	ENSG00000196636	SDHAF3	succinate dehydrogenase complex assembly factor 3
ENST00000495183.5	ENST00000479320.5	9.73	ENSG00000206503	HLA-A	major histocompatibility complex, class I, A
ENST00000299438.13	ENST00000397914.4	9.72	ENSG00000166347	CYB5A	cytochrome b5 type A
ENST00000488674.2	ENST00000560961.2	9.7	ENSG00000106689	LHX2	LIM homeobox 2
ENST00000487043.5	ENST00000627371.1	9.64	ENSG00000132300	PTCD3	pentatricopeptide repeat domain 3
ENST00000560396.5	ENST00000558016.1	9.64	ENSG00000166411	IDH3A	isocitrate dehydrogenase 3 (NAD(+)) alpha
ENST00000591239.1	ENST00000586799.1	9.63	ENSG00000130816	DNMT1	DNA methyltransferase 1
ENST00000263367.7	ENST00000595196.5	9.63	ENSG00000105323	HNRNPUL1	heterogeneous nuclear ribonucleoprotein U like 1
ENST00000409330.5	ENST00000517772.5	9.62	ENSG00000104320	NBN	nibrin
ENST00000491217.1	ENST00000642732.1	9.6	ENSG00000173209	AHSA2P	activator of HSP90 ATPase homolog 2, pseudogene
ENST00000511102.5	ENST00000510824.5	9.59	ENSG00000109180	OCIAD1	OCIA domain containing 1
ENST00000523172.5	ENST00000517489.1	9.58	ENSG00000156482	RPL30	ribosomal protein L30
ENST00000265346.11	ENST00000480964.5	9.56	ENSG00000122515	ZMIZ2	zinc finger MIZ-type containing 2
ENST00000359644.7	ENST00000505330.5	9.56	ENSG00000017260	ATP2C1	ATPase secretory pathway Ca2+ transporting 1
ENST00000368531.6	ENST00000505010.5	9.55	ENSG00000143549	TPM3	tropomyosin 3
ENST00000395310.6	ENST00000503937.5	9.55	ENSG00000138674	SEC31A	SEC31 homolog A, COPII coat complex component
ENST00000381356.8	ENST00000556885.5	9.54	ENSG00000205707	ETFRF1	electron transfer flavoprotein regulatory factor 1
ENST00000393609.7	ENST00000455638.6	9.54	ENSG00000186635	ARAP1	ArfGAP with RhoGAP domain, ankyrin repeat and PH domain 1
ENST00000470143.1	ENST00000460258.5	9.53	ENSG00000101361	NOP56	NOP56 ribonucleoprotein
ENST00000453823.5	ENST00000611167.4	9.51	ENSG00000105963	ADAP1	ArfGAP with dual PH domains 1
ENST00000477395.5	ENST00000541630.5	9.5	ENSG00000132341	RAN	RAN, member RAS oncogene family
ENST00000548602.5	ENST00000546244.5	9.49	ENSG00000187778	MCRS1	microspherule protein 1
ENST00000324052.10	ENST00000511529.1	9.41	ENSG00000174720	LARP7	La ribonucleoprotein domain family member 7
ENST00000343043.7	ENST00000421487.6	9.33	ENSG00000132676	DAP3	death associated protein 3
ENST00000438848.5	ENST00000625807.1	9.32	ENSG00000184203	PPP1R2	protein phosphatase 1 regulatory inhibitor subunit 2
ENST00000426130.6	ENST00000539128.5	9.3	ENSG00000162144	CYB561A3	cytochrome b561 family member A3
ENST00000398030.8	ENST00000553555.5	9.28	ENSG00000100823	APEX1	apurinic/apyrimidinic endodeoxyribonuclease 1
ENST00000256108.9	ENST00000311489.8	9.27	ENSG00000133731	IMPA1	inositol monophosphatase 1
ENST00000589925.1	ENST00000591123.5	9.25	ENSG00000130254	SAFB2	scaffold attachment factor B2
ENST00000522415.5	ENST00000646125.1	9.25	ENSG00000133835	HSD17B4	hydroxysteroid 17-beta dehydrogenase 4
ENST00000565845.5	ENST00000564035.5	9.24	ENSG00000168488	ATXN2L	ataxin 2 like
ENST00000371620.3	ENST00000498095.4	9.22	ENSG00000148362	PAXX	PAXX, non-homologous end joining factor
ENST00000595641.5	ENST00000593533.1	9.19	ENSG00000099331	MYO9B	myosin IXB
ENST00000519184.5	ENST00000646125.1	9.16	ENSG00000133835	HSD17B4	hydroxysteroid 17-beta dehydrogenase 4
ENST00000507851.5	ENST00000503754.5	9.14	ENSG00000168421	RHOH	ras homolog family member H
ENST00000503811.5	ENST00000502422.5	9.13	ENSG00000015479	MATR3	matrin 3
ENST00000356839.9	ENST00000577433.5	9.13	ENSG00000072778	ACADVL	acyl-CoA dehydrogenase very long chain
ENST00000469585.5	ENST00000627371.1	9.1	ENSG00000132300	PTCD3	pentatricopeptide repeat domain 3
ENST00000598985.5	ENST00000601047.5	9.08	ENSG00000104824	HNRNPL	heterogeneous nuclear ribonucleoprotein L
ENST00000409225.2	ENST00000409810.6	8.97	ENSG00000115561	CHMP3	charged multivesicular body protein 3
ENST00000531121.5	ENST00000534333.1	8.91	ENSG00000175550	DRAP1	DR1 associated protein 1
ENST00000618262.4	ENST00000641476.1	8.91	ENSG00000087087	SRRT	serrate, RNA effector molecule
ENST00000413079.1	ENST00000468050.1	8.9	ENSG00000067057	PFKP	phosphofructokinase, platelet
ENST00000352127.11	ENST00000555055.5	8.85	ENSG00000126215	XRCC3	X-ray repair cross complementing 3
ENST00000253054.12	ENST00000601387.5	8.75	ENSG00000130755	GMFG	glia maturation factor gamma
ENST00000507193.5	ENST00000504683.1	8.74	ENSG00000164163	ABCE1	ATP binding cassette subfamily E member 1
ENST00000584008.5	ENST00000584289.5	8.72	ENSG00000197170	PSMD12	proteasome 26S subunit, non-ATPase 12
ENST00000424367.5	ENST00000419924.2	8.72	ENSG00000116213	WRAP73	WD repeat containing, antisense to TP73
ENST00000382888.3	ENST00000508803.5	8.72	ENSG00000109685	NSD2	nuclear receptor binding SET domain protein 2
ENST00000393812.3	ENST00000615337.4	8.72	ENSG00000157593	SLC35B2	solute carrier family 35 member B2
ENST00000591239.1	ENST00000586799.1	8.71	ENSG00000130816	DNMT1	DNA methyltransferase 1
ENST00000537163.5	ENST00000543235.5	8.71	ENSG00000165819	METTL3	methyltransferase like 3
ENST00000435822.5	ENST00000621833.4	8.65	ENSG00000138867	GUCD1	guanylyl cyclase domain containing 1
ENST00000564056.1	ENST00000566369.1	8.65	ENSG00000140968	IRF8	interferon regulatory factor 8
ENST00000427851.7	ENST00000371740.10	8.63	ENSG00000112759	SLC29A1	solute carrier family 29 member 1 (Augustine blood group)
ENST00000530848.5	ENST00000525223.1	8.61	ENSG00000104529	EEF1D	eukaryotic translation elongation factor 1 delta
ENST00000482563.1	ENST00000434927.5	8.61	ENSG00000131051	RBM39	RNA binding motif protein 39
ENST00000600194.5	ENST00000599464.1	8.6	ENSG00000105287	PRKD2	protein kinase D2
ENST00000435336.5	ENST00000447136.1	8.6	ENSG00000106266	SNX8	sorting nexin 8
ENST00000409769.6	ENST00000473565.5	8.58	ENSG00000013441	CLK1	CDC like kinase 1
ENST00000446158.5	ENST00000498425.1	8.57	ENSG00000147155	EBP	EBP, cholestenol delta-isomerase
ENST00000507863.1	ENST00000510792.1	8.57	ENSG00000145495	MARCH6	membrane associated ring-CH-type finger 6
ENST00000479034.5	ENST00000461768.5	8.52	ENSG00000133226	SRRM1	serine and arginine repetitive matrix 1
ENST00000424809.6	ENST00000550399.5	8.52	ENSG00000123329	ARHGAP9	Rho GTPase activating protein 9
ENST00000468822.5	ENST00000479034.5	8.51	ENSG00000133226	SRRM1	serine and arginine repetitive matrix 1
ENST00000344209.10	ENST00000462014.2	8.49	ENSG00000145103	ILDR1	immunoglobulin like domain containing receptor 1
ENST00000521166.5	ENST00000519721.5	8.48	ENSG00000176853	FAM91A1	family with sequence similarity 91 member A1
ENST00000359774.8	ENST00000392796.7	8.43	ENSG00000196151	WDSUB1	WD repeat, sterile alpha motif and U-box domain containing 1
ENST00000535872.1	ENST00000539797.5	8.42	ENSG00000149357	LAMTOR1	late endosomal/lysosomal adaptor, MAPK and MTOR activator 1
ENST00000556897.5	ENST00000557033.1	8.42	ENSG00000092199	HNRNPC	heterogeneous nuclear ribonucleoprotein C (C1/C2)
ENST00000594001.5	ENST00000593761.5	8.42	ENSG00000105402	NAPA	NSF attachment protein alpha
ENST00000463181.5	ENST00000495810.1	8.41	ENSG00000122566	HNRNPA2B1	heterogeneous nuclear ribonucleoprotein A2/B1
ENST00000525724.5	ENST00000530449.1	8.39	ENSG00000110719	TCIRG1	T cell immune regulator 1, ATPase H+ transporting V0 subunit a3
ENST00000484146.6	ENST00000492112.2	8.37	ENSG00000188529	SRSF10	serine and arginine rich splicing factor 10
ENST00000506524.5	ENST00000505285.5	8.36	ENSG00000113649	TCERG1	transcription elongation regulator 1
ENST00000261207.9	ENST00000547330.5	8.33	ENSG00000058272	PPP1R12A	protein phosphatase 1 regulatory subunit 12A
ENST00000582171.6	ENST00000641427.1	8.32	ENSG00000108439	PNPO	pyridoxamine 5'-phosphate oxidase
ENST00000507756.5	ENST00000512805.5	8.31	ENSG00000204628	RACK1	receptor for activated C kinase 1
ENST00000618133.3	ENST00000631737.1	8.25	ENSG00000274891	TRAPPC12	trafficking protein particle complex 12
ENST00000489852.1	ENST00000479853.1	8.24	ENSG00000196636	SDHAF3	succinate dehydrogenase complex assembly factor 3
ENST00000374075.9	ENST00000307564.8	8.24	ENSG00000106948	AKNA	AT-hook transcription factor
ENST00000471542.5	ENST00000642505.1	8.24	ENSG00000173209	AHSA2P	activator of HSP90 ATPase homolog 2, pseudogene
ENST00000586944.5	ENST00000585956.5	8.2	ENSG00000011304	PTBP1	polypyrimidine tract binding protein 1
ENST00000600510.1	ENST00000597152.5	8.19	ENSG00000095059	DHPS	deoxyhypusine synthase
ENST00000417430.1	ENST00000435657.6	8.18	ENSG00000231116	VARS	valyl-tRNA synthetase
ENST00000344877.9	ENST00000583839.1	8.15	ENSG00000141552	ANAPC11	anaphase promoting complex subunit 11
ENST00000512981.5	ENST00000511102.5	8.12	ENSG00000109180	OCIAD1	OCIA domain containing 1
ENST00000444376.7	ENST00000638952.1	8.1	ENSG00000153187	HNRNPU	heterogeneous nuclear ribonucleoprotein U
ENST00000479956.1	ENST00000485273.1	8.1	ENSG00000241553	ARPC4	actin related protein 2/3 complex subunit 4
ENST00000341852.10	ENST00000465393.1	8.07	ENSG00000154310	TNIK	TRAF2 and NCK interacting kinase
ENST00000261593.7	ENST00000577999.1	8.01	ENSG00000134758	RNF138	ring finger protein 138
ENST00000432641.2	ENST00000479853.1	8	ENSG00000196636	SDHAF3	succinate dehydrogenase complex assembly factor 3
ENST00000527525.5	ENST00000529725.1	7.99	ENSG00000213445	SIPA1	signal-induced proliferation-associated 1
ENST00000381692.6	ENST00000477419.5	7.95	ENSG00000159140	SON	SON DNA binding protein
ENST00000393451.7	ENST00000446490.5	7.95	ENSG00000004866	ST7	ST7 overlapping transcript 3
ENST00000414061.1	ENST00000495186.5	7.93	ENSG00000147155	EBP	EBP, cholestenol delta-isomerase
ENST00000425583.6	ENST00000511102.5	7.93	ENSG00000109180	OCIAD1	OCIA domain containing 1
ENST00000417814.3	ENST00000479933.2	7.91	ENSG00000120949	TNFRSF8	TNF receptor superfamily member 8
ENST00000426130.6	ENST00000539128.5	7.88	ENSG00000162144	CYB561A3	cytochrome b561 family member A3
ENST00000614496.4	ENST00000616033.4	7.84	ENSG00000116062	MSH6	mutS homolog 6
ENST00000393451.7	ENST00000323984.7	7.84	ENSG00000004866	ST7	ST7 overlapping transcript 3
ENST00000380542.8	ENST00000620138.4	7.83	ENSG00000205531	NAP1L4	nucleosome assembly protein 1 like 4
ENST00000507863.1	ENST00000606497.1	7.8	ENSG00000145495	MARCH6	membrane associated ring-CH-type finger 6
ENST00000488558.2	ENST00000472083.1	7.79	ENSG00000139842	CUL4A	cullin 4A
ENST00000505105.5	ENST00000513083.5	7.77	ENSG00000163743	RCHY1	ring finger and CHY zinc finger domain containing 1
ENST00000525724.5	ENST00000533005.5	7.75	ENSG00000110719	TCIRG1	T cell immune regulator 1, ATPase H+ transporting V0 subunit a3
ENST00000436088.5	ENST00000533177.5	7.72	ENSG00000108312	UBTF	upstream binding transcription factor
ENST00000483949.1	ENST00000482356.5	7.72	ENSG00000114013	CD86	CD86 molecule
ENST00000474542.2	ENST00000504247.1	7.72	ENSG00000129625	REEP5	receptor accessory protein 5
ENST00000348108.8	ENST00000546845.1	7.7	ENSG00000092841	MYL6	myosin light chain 6
ENST00000552296.6	ENST00000550192.5	7.69	ENSG00000197111	PCBP2	poly(rC) binding protein 2
ENST00000219343.10	ENST00000563208.1	7.67	ENSG00000103064	SLC7A6	solute carrier family 7 member 6
ENST00000447032.1	ENST00000476706.5	7.67	ENSG00000134453	RBM17	RNA binding motif protein 17
ENST00000464611.1	ENST00000642480.1	7.64	ENSG00000075624	ACTB	actin beta
ENST00000374075.9	ENST00000312033.3	7.63	ENSG00000106948	AKNA	AT-hook transcription factor
ENST00000531745.1	ENST00000529590.5	7.61	ENSG00000171067	C11orf24	chromosome 11 open reading frame 24
ENST00000530282.1	ENST00000533519.1	7.6	ENSG00000172732	MUS81	MUS81 structure-specific endonuclease subunit
ENST00000358314.11	ENST00000552761.5	7.6	ENSG00000134283	PPHLN1	periphilin 1
ENST00000378551.6	ENST00000378540.8	7.57	ENSG00000138032	PPM1B	protein phosphatase, Mg2+/Mn2+ dependent 1B
ENST00000393618.5	ENST00000484527.5	7.55	ENSG00000105835	NAMPT	nicotinamide phosphoribosyltransferase
ENST00000569063.5	ENST00000568488.5	7.55	ENSG00000179335	CLK3	CDC like kinase 3
ENST00000487927.6	ENST00000643100.1	7.49	ENSG00000171206	TRIM8	tripartite motif containing 8
ENST00000432641.2	ENST00000479853.1	7.49	ENSG00000196636	SDHAF3	succinate dehydrogenase complex assembly factor 3
ENST00000526258.5	ENST00000524657.1	7.46	ENSG00000173120	KDM2A	lysine demethylase 2A
ENST00000484478.5	ENST00000487821.1	7.44	ENSG00000170248	PDCD6IP	programmed cell death 6 interacting protein
ENST00000415568.2	ENST00000468024.5	7.43	ENSG00000133142	TCEAL4	transcription elongation factor A like 4
ENST00000475452.5	ENST00000482006.1	7.43	ENSG00000225691	HLA-C	major histocompatibility complex, class I, C
ENST00000547987.2	ENST00000562264.5	7.43	ENSG00000197111	PCBP2	poly(rC) binding protein 2
ENST00000307126.9	ENST00000459959.1	7.42	ENSG00000172432	GTPBP2	GTP binding protein 2
ENST00000428931.5	ENST00000489076.1	7.42	ENSG00000143569	UBAP2L	ubiquitin associated protein 2 like
ENST00000637264.1	ENST00000637711.1	7.41	ENSG00000140521	POLG	DNA polymerase gamma, catalytic subunit
ENST00000647230.1	ENST00000644963.1	7.39	ENSG00000127616	SMARCA4	SWI/SNF related, matrix associated, actin dependent regulator of chromatin, subfamily a, member 4
ENST00000515481.5	ENST00000524180.5	7.37	ENSG00000169045	HNRNPH1	heterogeneous nuclear ribonucleoprotein H1
ENST00000398988.7	ENST00000644974.1	7.36	ENSG00000141068	KSR1	kinase suppressor of ras 1
ENST00000188376.9	ENST00000550695.1	7.33	ENSG00000075415	SLC25A3	solute carrier family 25 member 3
ENST00000469602.1	ENST00000641476.1	7.32	ENSG00000087087	SRRT	serrate, RNA effector molecule
ENST00000467519.5	ENST00000439880.6	7.29	ENSG00000101224	CDC25B	cell division cycle 25B
ENST00000443798.8	ENST00000561633.5	7.29	ENSG00000129657	SEC14L1	SEC14 like lipid binding 1
ENST00000592996.5	ENST00000591578.5	7.28	ENSG00000173581	CCDC106	coiled-coil domain containing 106
ENST00000357008.7	ENST00000645005.1	7.26	ENSG00000111642	CHD4	chromodomain helicase DNA binding protein 4
ENST00000599846.5	ENST00000595723.5	7.25	ENSG00000076928	ARHGEF1	uncharacterized LOC100505585
ENST00000491521.1	ENST00000498339.1	7.22	ENSG00000136807	CDK9	cyclin dependent kinase 9
ENST00000507851.5	ENST00000614836.1	7.22	ENSG00000168421	RHOH	ras homolog family member H
ENST00000522653.5	ENST00000517855.5	7.2	ENSG00000081059	TCF7	transcription factor 7
ENST00000331129.3	ENST00000472142.1	7.19	ENSG00000115738	ID2	inhibitor of DNA binding 2
ENST00000594217.5	ENST00000593905.5	7.16	ENSG00000105402	NAPA	NSF attachment protein alpha
ENST00000264818.10	ENST00000530220.1	7.15	ENSG00000105397	TYK2	tyrosine kinase 2
ENST00000645114.1	ENST00000645039.1	7.15	ENSG00000197102	DYNC1H1	dynein cytoplasmic 1 heavy chain 1
ENST00000530292.2	ENST00000637711.1	7.13	ENSG00000140521	POLG	DNA polymerase gamma, catalytic subunit
ENST00000265346.11	ENST00000482322.1	7.12	ENSG00000122515	ZMIZ2	zinc finger MIZ-type containing 2
ENST00000415345.5	ENST00000615224.2	7.11	ENSG00000228760	BAG6	BCL2 associated athanogene 6
ENST00000394089.6	ENST00000475125.1	7.1	ENSG00000131759	RARA	retinoic acid receptor alpha
ENST00000393451.7	ENST00000393449.5	7.1	ENSG00000004866	ST7	ST7 overlapping transcript 3
ENST00000491984.5	ENST00000482006.1	7.09	ENSG00000225691	HLA-C	major histocompatibility complex, class I, C
ENST00000486960.5	ENST00000496969.1	7.03	ENSG00000168066	SF1	splicing factor 1
ENST00000278572.10	ENST00000526248.5	7.03	ENSG00000149273	RPS3	ribosomal protein S3
ENST00000587560.5	ENST00000589417.1	7.02	ENSG00000132475	H3F3B	H3 histone family member 3B
ENST00000391951.2	ENST00000591747.5	7.01	ENSG00000142252	GEMIN7	gem nuclear organelle associated protein 7
ENST00000446936.6	ENST00000512338.1	6.98	ENSG00000169714	CNBP	CCHC-type zinc finger nucleic acid binding protein
ENST00000417430.1	ENST00000435657.6	6.98	ENSG00000231116	VARS	valyl-tRNA synthetase
ENST00000593064.5	ENST00000586318.1	6.97	ENSG00000071564	TCF3	transcription factor 3
ENST00000547182.1	ENST00000546244.5	6.97	ENSG00000187778	MCRS1	microspherule protein 1
ENST00000218439.8	ENST00000485483.1	6.95	ENSG00000102316	MAGED2	MAGE family member D2
ENST00000479034.5	ENST00000496882.5	6.91	ENSG00000133226	SRRM1	serine and arginine repetitive matrix 1
ENST00000471635.5	ENST00000528062.7	6.9	ENSG00000131051	RBM39	RNA binding motif protein 39
ENST00000382686.8	ENST00000565845.5	6.89	ENSG00000168488	ATXN2L	ataxin 2 like
ENST00000555593.5	ENST00000556367.6	6.87	ENSG00000100575	TIMM9	translocase of inner mitochondrial membrane 9
ENST00000355725.8	ENST00000618150.4	6.86	ENSG00000125676	THOC2	THO complex 2
ENST00000361776.5	ENST00000545068.5	6.81	ENSG00000198815	FOXJ3	forkhead box J3
ENST00000319715.9	ENST00000348022.6	6.81	ENSG00000122257	RBBP6	RB binding protein 6, ubiquitin ligase
ENST00000615951.4	ENST00000611150.3	6.8	ENSG00000248333	CDK11B	cyclin dependent kinase 11B
ENST00000549606.5	ENST00000547853.1	6.8	ENSG00000135446	CDK4	cyclin dependent kinase 4
ENST00000524968.1	ENST00000534370.1	6.79	ENSG00000149476	TKFC	triokinase and FMN cyclase
ENST00000582051.1	ENST00000578250.6	6.79	ENSG00000170579	DLGAP1	DLG associated protein 1
ENST00000393451.7	ENST00000449366.5	6.76	ENSG00000004866	ST7	ST7 overlapping transcript 3
ENST00000511643.6	ENST00000511075.5	6.76	ENSG00000163682	RPL9	ribosomal protein L9
ENST00000446158.5	ENST00000498425.1	6.75	ENSG00000147155	EBP	EBP, cholestenol delta-isomerase
ENST00000378054.6	ENST00000468943.1	6.75	ENSG00000112312	GMNN	geminin, DNA replication inhibitor
ENST00000599322.5	ENST00000597901.1	6.73	ENSG00000105486	LIG1	DNA ligase 1
ENST00000438807.7	ENST00000589970.5	6.71	ENSG00000105341	DMAC2	distal membrane arm assembly complex 2
ENST00000434927.5	ENST00000477334.1	6.71	ENSG00000131051	RBM39	RNA binding motif protein 39
ENST00000006275.8	ENST00000588062.5	6.69	ENSG00000007255	TRAPPC6A	trafficking protein particle complex 6A
ENST00000494296.1	ENST00000626972.2	6.67	ENSG00000156261	CCT8	chaperonin containing TCP1 subunit 8
ENST00000453954.6	ENST00000593064.5	6.67	ENSG00000071564	TCF3	transcription factor 3
ENST00000504128.5	ENST00000510199.5	6.64	ENSG00000204628	RACK1	receptor for activated C kinase 1
ENST00000595844.5	ENST00000597152.5	6.64	ENSG00000095059	DHPS	deoxyhypusine synthase
ENST00000352131.7	ENST00000480432.5	6.59	ENSG00000049541	RFC2	replication factor C subunit 2
ENST00000355499.8	ENST00000368330.6	6.59	ENSG00000163374	YY1AP1	YY1 associated protein 1
ENST00000521534.1	ENST00000522156.1	6.56	ENSG00000156482	RPL30	ribosomal protein L30
ENST00000550399.5	ENST00000546704.1	6.56	ENSG00000123329	ARHGAP9	Rho GTPase activating protein 9
ENST00000591914.5	ENST00000589941.1	6.55	ENSG00000141646	SMAD4	SMAD family member 4
ENST00000526671.1	ENST00000637711.1	6.5	ENSG00000140521	POLG	DNA polymerase gamma, catalytic subunit
ENST00000371132.8	ENST00000496003.5	6.48	ENSG00000124222	STX16	syntaxin 16
ENST00000485608.5	ENST00000464385.1	6.47	ENSG00000078618	NRDC	nardilysin convertase
ENST00000517855.5	ENST00000517799.5	6.45	ENSG00000081059	TCF7	transcription factor 7
ENST00000467755.5	ENST00000451301.5	6.43	ENSG00000123562	MORF4L2	mortality factor 4 like 2
ENST00000598758.5	ENST00000600196.1	6.39	ENSG00000105329	TGFB1	transforming growth factor beta 1
ENST00000393446.6	ENST00000393451.7	6.38	ENSG00000004866	ST7	ST7 overlapping transcript 3
ENST00000245157.9	ENST00000569192.5	6.38	ENSG00000125124	BBS2	Bardet-Biedl syndrome 2
ENST00000421625.6	ENST00000487880.2	6.36	ENSG00000090686	USP48	ubiquitin specific peptidase 48
ENST00000552296.6	ENST00000553064.6	6.35	ENSG00000197111	PCBP2	poly(rC) binding protein 2
ENST00000571695.1	ENST00000574201.1	6.28	ENSG00000132522	GPS2	G protein pathway suppressor 2
ENST00000643684.1	ENST00000645039.1	6.28	ENSG00000197102	DYNC1H1	dynein cytoplasmic 1 heavy chain 1
ENST00000538658.5	ENST00000541150.5	6.27	ENSG00000166037	CEP57	centrosomal protein 57
ENST00000414602.5	ENST00000419284.6	6.23	ENSG00000141127	PRPSAP2	phosphoribosyl pyrophosphate synthetase associated protein 2
ENST00000419924.2	ENST00000471223.1	6.23	ENSG00000116213	WRAP73	WD repeat containing, antisense to TP73
ENST00000594217.5	ENST00000594001.5	6.21	ENSG00000105402	NAPA	NSF attachment protein alpha
ENST00000477391.6	ENST00000471767.1	6.19	ENSG00000113758	DBN1	drebrin 1
ENST00000521536.6	ENST00000522311.1	6.17	ENSG00000155096	AZIN1	antizyme inhibitor 1
ENST00000622829.4	ENST00000621948.4	6.15	ENSG00000277053	GTF2IP1	general transcription factor IIi pseudogene 1
ENST00000444214.6	ENST00000453172.2	6.14	ENSG00000134285	FKBP11	FK506 binding protein 11
ENST00000552087.1	ENST00000546720.5	6.13	ENSG00000196510	ANAPC7	anaphase promoting complex subunit 7
ENST00000558247.5	ENST00000509867.6	6.13	ENSG00000132466	ANKRD17	ankyrin repeat domain 17
ENST00000447318.6	ENST00000541236.5	6.11	ENSG00000134287	ARF3	ADP ribosylation factor 3
ENST00000462821.1	ENST00000640734.1	6.09	ENSG00000123600	METTL8	methyltransferase like 8
ENST00000635986.1	ENST00000637711.1	6.08	ENSG00000140521	POLG	DNA polymerase gamma, catalytic subunit
ENST00000438547.6	ENST00000433650.5	6.07	ENSG00000187764	SEMA4D	semaphorin 4D
ENST00000586944.5	ENST00000585956.5	6.07	ENSG00000011304	PTBP1	polypyrimidine tract binding protein 1
ENST00000446899.5	ENST00000609101.5	6.04	ENSG00000006744	ELAC2	elaC ribonuclease Z 2
ENST00000483894.5	ENST00000489495.5	6.03	ENSG00000162613	FUBP1	far upstream element binding protein 1
ENST00000355725.8	ENST00000618150.4	6.02	ENSG00000125676	THOC2	THO complex 2
ENST00000263969.9	ENST00000466287.1	6.02	ENSG00000171109	MFN1	mitofusin 1
ENST00000588852.1	ENST00000592707.5	6.02	ENSG00000160633	SAFB	scaffold attachment factor B
ENST00000481767.5	ENST00000497060.1	5.99	ENSG00000070087	PFN2	profilin 2
ENST00000366603.6	ENST00000264183.8	5.99	ENSG00000054267	ARID4B	AT-rich interaction domain 4B
ENST00000599322.5	ENST00000601091.5	5.99	ENSG00000105486	LIG1	DNA ligase 1
ENST00000492830.5	ENST00000568325.1	5.97	ENSG00000159461	AMFR	autocrine motility factor receptor
ENST00000367816.5	ENST00000367815.8	5.95	ENSG00000143153	ATP1B1	ATPase Na+/K+ transporting subunit beta 1
ENST00000477334.1	ENST00000528062.7	5.93	ENSG00000131051	RBM39	RNA binding motif protein 39
ENST00000490460.5	ENST00000460270.5	5.93	ENSG00000095794	CREM	cAMP responsive element modulator
ENST00000429279.5	ENST00000495143.5	5.92	ENSG00000115694	STK25	serine/threonine kinase 25
ENST00000597240.5	ENST00000596929.5	5.89	ENSG00000198131	ZNF544	zinc finger protein 544
ENST00000296289.10	ENST00000466765.1	5.86	ENSG00000163931	TKT	transketolase
ENST00000540126.5	ENST00000535624.1	5.84	ENSG00000008394	MGST1	microsomal glutathione S-transferase 1
ENST00000461934.5	ENST00000630585.1	5.84	ENSG00000144744	UBA3	ubiquitin like modifier activating enzyme 3
ENST00000372075.2	ENST00000618527.4	5.83	ENSG00000062650	WAPL	WAPL cohesin release factor
ENST00000428595.1	ENST00000428931.5	5.79	ENSG00000143569	UBAP2L	ubiquitin associated protein 2 like
ENST00000344877.9	ENST00000583839.1	5.77	ENSG00000141552	ANAPC11	anaphase promoting complex subunit 11
ENST00000589925.1	ENST00000591101.5	5.77	ENSG00000130254	SAFB2	scaffold attachment factor B2
ENST00000430703.5	ENST00000441479.5	5.77	ENSG00000229496	DDX39B	DExD-box helicase 39B
ENST00000524333.5	ENST00000521155.5	5.75	ENSG00000164941	INTS8	integrator complex subunit 8
ENST00000512805.5	ENST00000514183.5	5.75	ENSG00000204628	RACK1	receptor for activated C kinase 1
ENST00000394601.8	ENST00000585956.5	5.74	ENSG00000011304	PTBP1	polypyrimidine tract binding protein 1
ENST00000553324.5	ENST00000555634.5	5.72	ENSG00000182199	SHMT2	serine hydroxymethyltransferase 2
ENST00000495244.7	ENST00000646339.1	5.71	ENSG00000136104	RNASEH2B	ribonuclease H2 subunit B
ENST00000354599.10	ENST00000005082.13	5.7	ENSG00000005801	ZNF195	zinc finger protein 195
ENST00000436936.5	ENST00000534927.5	5.68	ENSG00000140853	NLRC5	NLR family CARD domain containing 5
ENST00000395580.7	ENST00000337898.10	5.67	ENSG00000134283	PPHLN1	periphilin 1
ENST00000552296.6	ENST00000552980.6	5.66	ENSG00000197111	PCBP2	poly(rC) binding protein 2
ENST00000537351.5	ENST00000535267.1	5.6	ENSG00000214530	STARD10	StAR related lipid transfer domain containing 10
ENST00000338631.10	ENST00000457657.5	5.6	ENSG00000100813	ACIN1	apoptotic chromatin condensation inducer 1
ENST00000611869.4	ENST00000587235.5	5.57	ENSG00000071564	TCF3	transcription factor 3
ENST00000481767.5	ENST00000461930.1	5.51	ENSG00000070087	PFN2	profilin 2
ENST00000381192.9	ENST00000624481.4	5.51	ENSG00000002586	CD99	CD99 molecule (Xg blood group)
ENST00000444973.5	ENST00000539416.5	5.5	ENSG00000119408	NEK6	NIMA related kinase 6
ENST00000594521.5	ENST00000598444.1	5.48	ENSG00000076928	ARHGEF1	uncharacterized LOC100505585
ENST00000302079.10	ENST00000579899.1	5.48	ENSG00000154864	PIEZO2	piezo type mechanosensitive ion channel component 2
ENST00000466211.5	ENST00000484167.5	5.45	ENSG00000168385	SEPT2	septin 2
ENST00000629618.2	ENST00000628658.1	5.44	ENSG00000274811	CLPTM1L	CLPTM1 like
ENST00000549606.5	ENST00000551706.1	5.43	ENSG00000135446	CDK4	cyclin dependent kinase 4
ENST00000610756.4	ENST00000587235.5	5.4	ENSG00000071564	TCF3	transcription factor 3
ENST00000324194.10	ENST00000507429.5	5.39	ENSG00000114120	SLC25A36	solute carrier family 25 member 36
ENST00000396431.5	ENST00000409452.5	5.38	ENSG00000070882	OSBPL3	oxysterol binding protein like 3
ENST00000537406.1	ENST00000542667.5	5.38	ENSG00000064115	TM7SF3	transmembrane 7 superfamily member 3
ENST00000524968.1	ENST00000534370.1	5.37	ENSG00000149476	TKFC	triokinase and FMN cyclase
ENST00000586944.5	ENST00000585932.5	5.34	ENSG00000011304	PTBP1	polypyrimidine tract binding protein 1
ENST00000361518.9	ENST00000482153.1	5.32	ENSG00000198546	ZNF511	zinc finger protein 511
ENST00000066544.7	ENST00000570740.1	5.31	ENSG00000004897	CDC27	cell division cycle 27
ENST00000490506.5	ENST00000557591.5	5.31	ENSG00000092036	HAUS4	HAUS augmin like complex subunit 4
ENST00000559453.5	ENST00000560788.1	5.3	ENSG00000100911	PSME2	proteasome activator subunit 2
ENST00000369635.6	ENST00000506182.1	5.29	ENSG00000135317	SNX14	sorting nexin 14
ENST00000377453.8	ENST00000636705.1	5.27	ENSG00000102805	CLN5	CLN5, intracellular trafficking protein
ENST00000358577.7	ENST00000456101.6	5.26	ENSG00000135596	MICAL1	microtubule associated monooxygenase, calponin and LIM domain containing 1
ENST00000478794.5	ENST00000481007.1	5.25	ENSG00000143353	LYPLAL1	lysophospholipase like 1
ENST00000549182.1	ENST00000548909.5	5.19	ENSG00000087502	ERGIC2	ERGIC and golgi 2
ENST00000615468.4	ENST00000620204.3	5.17	ENSG00000118503	TNFAIP3	TNF alpha induced protein 3
ENST00000216802.9	ENST00000559359.1	5.16	ENSG00000100911	PSME2	proteasome activator subunit 2
ENST00000526066.5	ENST00000530961.5	5.15	ENSG00000173992	CCS	copper chaperone for superoxide dismutase
ENST00000523586.1	ENST00000530716.1	5.15	ENSG00000155189	AGPAT5	1-acylglycerol-3-phosphate O-acyltransferase 5
ENST00000598632.5	ENST00000598325.5	5.12	ENSG00000104960	PTOV1	prostate tumor overexpressed 1
ENST00000495598.1	ENST00000481332.1	5.1	ENSG00000174953	DHX36	DEAH-box helicase 36
ENST00000301776.9	ENST00000534571.5	5.07	ENSG00000162174	ASRGL1	asparaginase like 1
ENST00000636358.1	ENST00000636047.1	5.05	ENSG00000243989	ACY1	aminoacylase 1
ENST00000554684.5	ENST00000555718.5	5.04	ENSG00000100796	PPP4R3A	protein phosphatase 4 regulatory subunit 3A
ENST00000571105.5	ENST00000576343.5	5.04	ENSG00000185813	PCYT2	phosphate cytidylyltransferase 2, ethanolamine
ENST00000630585.1	ENST00000631029.1	5.03	ENSG00000144744	UBA3	ubiquitin like modifier activating enzyme 3
ENST00000551966.5	ENST00000549526.1	5.03	ENSG00000066117	SMARCD1	SWI/SNF related, matrix associated, actin dependent regulator of chromatin, subfamily d, member 1
ENST00000596315.5	ENST00000597057.1	5.01	ENSG00000142227	EMP3	epithelial membrane protein 3
ENST00000589941.1	ENST00000586253.1	5.01	ENSG00000141646	SMAD4	SMAD family member 4
ENST00000525205.5	ENST00000529113.5	4.98	ENSG00000134802	SLC43A3	solute carrier family 43 member 3
ENST00000483966.3	ENST00000640218.1	4.96	ENSG00000153187	HNRNPU	heterogeneous nuclear ribonucleoprotein U
ENST00000450617.5	ENST00000611957.4	4.95	ENSG00000167110	GOLGA2	golgin A2
ENST00000646985.1	ENST00000620121.4	4.95	ENSG00000171456	ASXL1	ASXL transcriptional regulator 1
ENST00000525793.5	ENST00000529560.1	4.95	ENSG00000162894	FCMR	Fc fragment of IgM receptor
ENST00000491109.1	ENST00000482718.1	4.94	ENSG00000125520	SLC2A4RG	SLC2A4 regulator
ENST00000481777.5	ENST00000461182.1	4.93	ENSG00000143436	MRPL9	mitochondrial ribosomal protein L9
ENST00000532536.5	ENST00000530216.5	4.91	ENSG00000179526	SHARPIN	SHANK associated RH domain interactor
ENST00000504985.5	ENST00000515395.5	4.9	ENSG00000145687	SSBP2	single stranded DNA binding protein 2
ENST00000481588.5	ENST00000491984.5	4.88	ENSG00000225691	HLA-C	major histocompatibility complex, class I, C
ENST00000485511.5	ENST00000470467.5	4.85	ENSG00000112640	PPP2R5D	protein phosphatase 2 regulatory subunit B'delta
ENST00000531975.5	ENST00000529920.5	4.85	ENSG00000161016	RPL8	ribosomal protein L8
ENST00000378097.5	ENST00000341524.5	4.84	ENSG00000069424	KCNAB2	potassium voltage-gated channel subfamily A regulatory beta subunit 2
ENST00000228264.10	ENST00000537136.1	4.83	ENSG00000013573	DDX11	DEAD/H-box helicase 11
ENST00000521166.5	ENST00000519721.5	4.83	ENSG00000176853	FAM91A1	family with sequence similarity 91 member A1
ENST00000481274.1	ENST00000442157.1	4.78	ENSG00000178035	IMPDH2	inosine monophosphate dehydrogenase 2
ENST00000358577.7	ENST00000456101.6	4.78	ENSG00000135596	MICAL1	microtubule associated monooxygenase, calponin and LIM domain containing 1
ENST00000427217.6	ENST00000645391.1	4.76	ENSG00000130429	ARPC1B	actin related protein 2/3 complex subunit 1B
ENST00000480029.5	ENST00000467348.1	4.76	ENSG00000163714	U2SURP	U2 snRNP associated SURP domain containing
ENST00000504016.1	ENST00000502453.1	4.74	ENSG00000113387	SUB1	SUB1 homolog, transcriptional regulator
ENST00000339471.8	ENST00000595386.1	4.71	ENSG00000105193	RPS16	ribosomal protein S16
ENST00000463696.1	ENST00000480701.1	4.7	ENSG00000116830	TTF2	transcription termination factor 2
ENST00000493782.5	ENST00000467348.1	4.67	ENSG00000163714	U2SURP	U2 snRNP associated SURP domain containing
ENST00000487209.5	ENST00000482302.5	4.66	ENSG00000066322	ELOVL1	ELOVL fatty acid elongase 1
ENST00000467306.5	ENST00000481777.5	4.66	ENSG00000143436	MRPL9	mitochondrial ribosomal protein L9
ENST00000351487.5	ENST00000618700.4	4.66	ENSG00000169062	UPF3A	UPF3A, regulator of nonsense mediated mRNA decay
ENST00000359893.4	ENST00000452790.6	4.65	ENSG00000082153	BZW1	basic leucine zipper and W2 domains 1
ENST00000542420.6	ENST00000580958.5	4.63	ENSG00000141380	SS18	SS18, nBAF chromatin remodeling complex subunit
ENST00000494401.5	ENST00000475716.5	4.62	ENSG00000089006	SNX5	sorting nexin 5
ENST00000264160.8	ENST00000443537.2	4.59	ENSG00000048991	R3HDM1	R3H domain containing 1
ENST00000504985.5	ENST00000510060.5	4.58	ENSG00000145687	SSBP2	single stranded DNA binding protein 2
ENST00000427324.5	ENST00000463270.1	4.56	ENSG00000136758	YME1L1	YME1 like 1 ATPase
ENST00000342981.8	ENST00000478291.1	4.56	ENSG00000114867	EIF4G1	eukaryotic translation initiation factor 4 gamma 1
ENST00000370854.7	ENST00000353979.7	4.55	ENSG00000171307	ZDHHC16	zinc finger DHHC-type containing 16
ENST00000618333.4	ENST00000621578.4	4.53	ENSG00000275885	PRPF31	pre-mRNA processing factor 31
ENST00000545307.6	ENST00000554790.5	4.52	ENSG00000131966	ACTR10	actin related protein 10 homolog
ENST00000447318.6	ENST00000545855.1	4.51	ENSG00000134287	ARF3	ADP ribosylation factor 3
ENST00000577051.1	ENST00000576432.5	4.5	ENSG00000141556	TBCD	tubulin folding cofactor D
ENST00000353088.6	ENST00000476071.5	4.5	ENSG00000088833	NSFL1C	NSFL1 cofactor
ENST00000481059.5	ENST00000626972.2	4.48	ENSG00000156261	CCT8	chaperonin containing TCP1 subunit 8
ENST00000354437.8	ENST00000604194.1	4.46	ENSG00000078900	TP73	tumor protein p73
ENST00000552306.1	ENST00000548245.5	4.44	ENSG00000028203	VEZT	vezatin, adherens junctions transmembrane protein
ENST00000342981.8	ENST00000478291.1	4.43	ENSG00000114867	EIF4G1	eukaryotic translation initiation factor 4 gamma 1
ENST00000592693.1	ENST00000589175.1	4.43	ENSG00000126246	IGFLR1	IGF like family receptor 1
ENST00000412055.5	ENST00000411976.2	4.43	ENSG00000163704	PRRT3	proline rich transmembrane protein 3
ENST00000311278.10	ENST00000581582.1	4.42	ENSG00000105221	AKT2	AKT serine/threonine kinase 2
ENST00000590158.1	ENST00000590940.5	4.39	ENSG00000130811	EIF3G	eukaryotic translation initiation factor 3 subunit G
ENST00000581441.1	ENST00000583378.5	4.37	ENSG00000082641	NFE2L1	nuclear factor, erythroid 2 like 1
ENST00000566569.1	ENST00000565652.1	4.33	ENSG00000140400	MAN2C1	mannosidase alpha class 2C member 1
ENST00000486935.2	ENST00000433650.5	4.33	ENSG00000187764	SEMA4D	semaphorin 4D
ENST00000417748.1	ENST00000490965.1	4.33	ENSG00000003402	CFLAR	CASP8 and FADD like apoptosis regulator
ENST00000559056.5	ENST00000560788.1	4.31	ENSG00000100911	PSME2	proteasome activator subunit 2
ENST00000370790.5	ENST00000465128.3	4.3	ENSG00000156504	FAM122B	family with sequence similarity 122B
ENST00000507503.1	ENST00000512549.1	4.28	ENSG00000108848	LUC7L3	LUC7 like 3 pre-mRNA splicing factor
ENST00000481173.1	ENST00000479596.5	4.28	ENSG00000163660	CCNL1	cyclin L1
ENST00000493152.6	ENST00000434484.5	4.25	ENSG00000136143	SUCLA2	succinate-CoA ligase ADP-forming beta subunit
ENST00000263377.6	ENST00000371835.8	4.25	ENSG00000141867	BRD4	bromodomain containing 4
ENST00000549606.5	ENST00000547853.1	4.23	ENSG00000135446	CDK4	cyclin dependent kinase 4
ENST00000379565.8	ENST00000646610.1	4.23	ENSG00000177189	RPS6KA3	ribosomal protein S6 kinase A3
ENST00000477023.1	ENST00000585475.5	4.21	ENSG00000204316	MRPL38	mitochondrial ribosomal protein L38
ENST00000546089.5	ENST00000536234.1	4.17	ENSG00000149743	TRPT1	tRNA phosphotransferase 1
ENST00000491003.5	ENST00000532058.1	4.16	ENSG00000011485	PPP5C	protein phosphatase 5 catalytic subunit
ENST00000355112.7	ENST00000559724.5	4.16	ENSG00000197299	BLM	BLM RecQ like helicase
ENST00000522352.5	ENST00000519627.1	4.15	ENSG00000104408	EIF3E	eukaryotic translation initiation factor 3 subunit E
ENST00000507543.5	ENST00000510307.5	4.09	ENSG00000129187	DCTD	dCMP deaminase
ENST00000464605.1	ENST00000631029.1	4.09	ENSG00000144744	UBA3	ubiquitin like modifier activating enzyme 3
ENST00000382151.6	ENST00000473770.5	4.08	ENSG00000241878	PISD	phosphatidylserine decarboxylase
ENST00000310604.8	ENST00000588499.5	4.07	ENSG00000172992	DCAKD	dephospho-CoA kinase domain containing
ENST00000537674.6	ENST00000581054.1	4.05	ENSG00000008838	MED24	mediator complex subunit 24
ENST00000374734.7	ENST00000460270.5	4.01	ENSG00000095794	CREM	cAMP responsive element modulator
ENST00000216442.11	ENST00000555474.5	3.97	ENSG00000100554	ATP6V1D	ATPase H+ transporting V1 subunit D
ENST00000573641.1	ENST00000576885.5	3.97	ENSG00000132361	CLUH	clustered mitochondria homolog
ENST00000496055.5	ENST00000473406.5	3.96	ENSG00000137955	RABGGTB	Rab geranylgeranyltransferase subunit beta
ENST00000572314.5	ENST00000575412.1	3.95	ENSG00000140750	ARHGAP17	Rho GTPase activating protein 17
ENST00000534228.1	ENST00000529370.5	3.95	ENSG00000105397	TYK2	tyrosine kinase 2
ENST00000645688.1	ENST00000644615.1	3.92	ENSG00000171456	ASXL1	ASXL transcriptional regulator 1
ENST00000397046.5	ENST00000471348.1	3.89	ENSG00000106268	NUDT1	nudix hydrolase 1
ENST00000547318.5	ENST00000552645.5	3.87	ENSG00000050426	LETMD1	LETM1 domain containing 1
ENST00000555331.1	ENST00000553385.1	3.84	ENSG00000198604	BAZ1A	bromodomain adjacent to zinc finger domain 1A
ENST00000371671.9	ENST00000436380.5	3.83	ENSG00000196642	RABL6	RAB, member RAS oncogene family like 6
ENST00000539724.1	ENST00000545016.2	3.83	ENSG00000172725	CORO1B	coronin 1B
ENST00000556226.5	ENST00000557768.1	3.82	ENSG00000092199	HNRNPC	heterogeneous nuclear ribonucleoprotein C (C1/C2)
ENST00000330677.7	ENST00000622476.4	3.81	ENSG00000120798	NR2C1	nuclear receptor subfamily 2 group C member 1
ENST00000484696.1	ENST00000493867.1	3.81	ENSG00000143569	UBAP2L	ubiquitin associated protein 2 like
ENST00000559453.5	ENST00000560788.1	3.81	ENSG00000100911	PSME2	proteasome activator subunit 2
ENST00000535417.1	ENST00000542207.5	3.77	ENSG00000022840	RNF10	ring finger protein 10
ENST00000285106.10	ENST00000586144.1	3.76	ENSG00000154832	CXXC1	CXXC finger protein 1
ENST00000541731.1	ENST00000538718.1	3.72	ENSG00000023734	STRAP	serine/threonine kinase receptor associated protein
ENST00000216802.9	ENST00000559042.1	3.72	ENSG00000100911	PSME2	proteasome activator subunit 2
ENST00000475452.5	ENST00000481588.5	3.71	ENSG00000225691	HLA-C	major histocompatibility complex, class I, C
ENST00000334801.7	ENST00000526143.2	3.69	ENSG00000186174	BCL9L	B cell CLL/lymphoma 9 like
ENST00000564098.5	ENST00000567849.1	3.68	ENSG00000138834	MAPK8IP3	mitogen-activated protein kinase 8 interacting protein 3
ENST00000567348.5	ENST00000562481.1	3.66	ENSG00000198826	ARHGAP11A	Rho GTPase activating protein 11A
ENST00000523533.5	ENST00000517542.5	3.64	ENSG00000040341	STAU2	staufen double-stranded RNA binding protein 2
ENST00000504359.1	ENST00000509931.5	3.64	ENSG00000172262	ZNF131	zinc finger protein 131
ENST00000308724.9	ENST00000556743.5	3.63	ENSG00000213983	AP1G2	adaptor related protein complex 1 subunit gamma 2
ENST00000544304.5	ENST00000543364.1	3.6	ENSG00000111737	RAB35	RAB35, member RAS oncogene family
ENST00000592628.5	ENST00000586164.1	3.6	ENSG00000071564	TCF3	transcription factor 3
ENST00000591234.5	ENST00000586811.1	3.56	ENSG00000154265	ABCA5	ATP binding cassette subfamily A member 5
ENST00000504128.5	ENST00000508044.1	3.55	ENSG00000204628	RACK1	receptor for activated C kinase 1
ENST00000553999.5	ENST00000555014.1	3.51	ENSG00000100644	HIF1A	hypoxia inducible factor 1 subunit alpha
ENST00000540182.5	ENST00000545349.1	3.47	ENSG00000140853	NLRC5	NLR family CARD domain containing 5
ENST00000555566.1	ENST00000554979.1	3.44	ENSG00000100813	ACIN1	apoptotic chromatin condensation inducer 1
ENST00000420535.1	ENST00000481835.2	3.43	ENSG00000115318	LOXL3	lysyl oxidase like 3
ENST00000489497.1	ENST00000433845.1	3.41	ENSG00000160211	G6PD	glucose-6-phosphate dehydrogenase
ENST00000359526.8	ENST00000587197.1	3.39	ENSG00000130816	DNMT1	DNA methyltransferase 1
ENST00000583927.1	ENST00000583380.5	3.39	ENSG00000182628	SKA2	spindle and kinetochore associated complex subunit 2
ENST00000557806.5	ENST00000560501.1	3.28	ENSG00000100918	REC8	REC8 meiotic recombination protein
ENST00000311278.10	ENST00000537834.5	3.27	ENSG00000105221	AKT2	AKT serine/threonine kinase 2
ENST00000569457.5	ENST00000566835.5	3.27	ENSG00000167965	MLST8	MTOR associated protein, LST8 homolog
ENST00000434538.5	ENST00000480108.1	3.22	ENSG00000155229	MMS19	MMS19 homolog, cytosolic iron-sulfur assembly component
ENST00000493650.5	ENST00000484641.6	3.22	ENSG00000126226	PCID2	PCI domain containing 2
ENST00000377135.8	ENST00000598808.5	3.16	ENSG00000126456	IRF3	interferon regulatory factor 3
ENST00000642879.1	ENST00000645717.1	3.15	ENSG00000111642	CHD4	chromodomain helicase DNA binding protein 4
ENST00000260953.9	ENST00000442181.5	3.06	ENSG00000138382	METTL5	methyltransferase like 5
ENST00000449359.7	ENST00000566687.1	3.02	ENSG00000132600	PRMT7	protein arginine methyltransferase 7
ENST00000477111.2	ENST00000636124.1	3	ENSG00000239900	ADSL	adenylosuccinate lyase
ENST00000532904.5	ENST00000526919.5	2.98	ENSG00000162191	UBXN1	UBX domain protein 1
ENST00000580888.5	ENST00000584712.5	2.97	ENSG00000161960	EIF4A1	eukaryotic translation initiation factor 4A1
ENST00000419378.5	ENST00000482192.5	2.97	ENSG00000205581	HMGN1	high mobility group nucleosome binding domain 1
ENST00000367178.7	ENST00000367186.7	2.94	ENSG00000213079	SCAF8	SR-related CTD associated factor 8
ENST00000640804.1	ENST00000639189.1	2.93	ENSG00000042429	MED17	mediator complex subunit 17
ENST00000567623.6	ENST00000565687.5	2.92	ENSG00000167965	MLST8	MTOR associated protein, LST8 homolog
ENST00000531430.5	ENST00000524927.1	2.92	ENSG00000129559	NEDD8	neural precursor cell expressed, developmentally down-regulated 8
ENST00000532826.5	ENST00000532640.1	2.92	ENSG00000116977	LGALS8	galectin 8
ENST00000430408.1	ENST00000476967.1	2.9	ENSG00000182973	CNOT10	CCR4-NOT transcription complex subunit 10
ENST00000439169.2	ENST00000464535.1	2.88	ENSG00000099899	TRMT2A	tRNA methyltransferase 2 homolog A
ENST00000585932.5	ENST00000585856.2	2.84	ENSG00000011304	PTBP1	polypyrimidine tract binding protein 1
ENST00000511185.5	ENST00000505941.5	2.82	ENSG00000087266	SH3BP2	SH3 domain binding protein 2
ENST00000356709.8	ENST00000493275.5	2.81	ENSG00000124508	BTN2A2	butyrophilin subfamily 2 member A2
ENST00000590866.2	ENST00000587460.5	2.74	ENSG00000160953	MUM1	melanoma associated antigen (mutated) 1
ENST00000478405.1	ENST00000638386.1	2.69	ENSG00000204271	SPIN3	spindlin family member 3
ENST00000518979.5	ENST00000522431.5	2.68	ENSG00000105483	CARD8	caspase recruitment domain family member 8
ENST00000482555.5	ENST00000480046.5	2.64	ENSG00000165055	METTL2B	methyltransferase like 2B
ENST00000450904.6	ENST00000541265.1	2.63	ENSG00000197345	MRPL21	mitochondrial ribosomal protein L21
ENST00000265651.7	ENST00000532927.5	2.61	ENSG00000110429	FBXO3	F-box protein 3
ENST00000486746.5	ENST00000469521.5	2.61	ENSG00000160218	TRAPPC10	trafficking protein particle complex 10
ENST00000642879.1	ENST00000646145.1	2.57	ENSG00000111642	CHD4	chromodomain helicase DNA binding protein 4
ENST00000284290.8	ENST00000452080.5	2.53	ENSG00000154144	TBRG1	transforming growth factor beta regulator 1
ENST00000482023.5	ENST00000474351.5	2.47	ENSG00000171163	ZNF692	zinc finger protein 692
ENST00000435383.1	ENST00000634778.1	2.46	ENSG00000075151	EIF4G3	eukaryotic translation initiation factor 4 gamma 3
ENST00000465261.6	ENST00000485987.1	2.44	ENSG00000136153	LMO7	LIM domain 7
ENST00000645961.1	ENST00000646757.1	2.4	ENSG00000171206	TRIM8	tripartite motif containing 8
ENST00000642879.1	ENST00000646360.1	2.38	ENSG00000111642	CHD4	chromodomain helicase DNA binding protein 4
ENST00000471989.5	ENST00000588969.5	2.35	ENSG00000168610	STAT3	signal transducer and activator of transcription 3
ENST00000414533.5	ENST00000635278.1	2.29	ENSG00000172053	QARS	glutaminyl-tRNA synthetase
ENST00000466172.1	ENST00000459941.1	2.25	ENSG00000168137	SETD5	SET domain containing 5
ENST00000522610.5	ENST00000524208.5	2.18	ENSG00000070501	POLB	DNA polymerase beta
ENST00000581966.5	ENST00000580833.1	2.13	ENSG00000130935	NOL11	nucleolar protein 11
ENST00000647535.1	ENST00000642879.1	2.11	ENSG00000111642	CHD4	chromodomain helicase DNA binding protein 4
ENST00000534050.5	ENST00000498114.1	1.9	ENSG00000141499	WRAP53	WD repeat containing antisense to TP53
ENST00000391611.6	ENST00000555740.5	1.84	ENSG00000126773	PCNX4	pecanex 4
ENST00000366739.5	ENST00000366734.5	1.6	ENSG00000162910	MRPL55	mitochondrial ribosomal protein L55
