# Supplementary material for: Temporal Splicing Switches in Elements of the TNF-Pathway Identified by Computational Analysis of Transcriptome Data for Human Cell Lines
Source: Int J Mol Sci. 2019 Mar 8;20(5):1182. doi: 10.3390/ijms20051182 (PMC6429354; doi:10.3390/ijms20051182)
Supplement: Supplementary file 1 [file ijms-20-01182-s001.zip › Genovetal_Supplementary.Table.S10.13.02.2019.csv]

	ID	Description	GeneRatio	BgRatio	pvalue	p.adjust	qvalue	geneID	Count
R-HSA-72203	R-HSA-72203	Processing of Capped Intron-Containing Pre-mRNA	36/390	243/10554	7.08090280174233e-13	4.07961135019722e-10	3.33861681634132e-10	RBM5/CHTOP/SRSF11/HNRNPR/THOC2/TRA2B/HNRNPUL1/PTBP1/DDX39A/BUD31/SRRM1/HNRNPH1/U2SURP/DDX39B/SRRT/HNRNPA2B1/POLR2B/HNRNPU/SF1/RBM17/FUS/SRSF10/PCBP2/METTL3/HSPA8/HNRNPC/SRSF5/HNRNPL/SRSF2/SF3B3/DDX5/SNRPA/SRRM2/PRPF31/NUDT21/LSM4	36
R-HSA-72163	R-HSA-72163	mRNA Splicing - Major Pathway	31/390	183/10554	8.07044777487087e-13	4.07961135019722e-10	3.33861681634132e-10	RBM5/SRSF11/HNRNPR/TRA2B/HNRNPUL1/PTBP1/BUD31/SRRM1/HNRNPH1/U2SURP/SRRT/HNRNPA2B1/POLR2B/HNRNPU/SF1/RBM17/FUS/SRSF10/PCBP2/HSPA8/HNRNPC/SRSF5/HNRNPL/SRSF2/SF3B3/DDX5/SNRPA/SRRM2/PRPF31/NUDT21/LSM4	31
R-HSA-156827	R-HSA-156827	L13a-mediated translational silencing of Ceruloplasmin expression	24/390	111/10554	1.46856780737896e-12	4.88496896849071e-10	3.99769442369066e-10	EIF4G1/RPL8/EIF4A2/RPL11/RPS3/EIF4B/RPL32/RPLP2/RPL41/RPL15/RPS16/RPS18/RPL13A/RPL14/RPLP0/RPS13/PABPC1/RPL30/RPL9/EIF3E/EIF3G/RPL36/RPL17/EIF4A1	24
R-HSA-72766	R-HSA-72766	Translation	39/390	291/10554	1.93272758397258e-12	4.88496896849071e-10	3.99769442369066e-10	EIF4G1/QARS/VARS/RPL8/EIF4A2/MRPL55/RPL11/DAP3/RPS3/EIF4B/RPL32/RPLP2/MRPS16/RPL41/EEF1D/RPL15/SSR1/RPS16/MRPL34/RPS18/MRPL9/RPL13A/SSR3/MRPL38/PTCD3/RPL14/MRPL21/RPLP0/RPS13/PABPC1/TUFM/RPL30/SPCS2/RPL9/EIF3E/EIF3G/RPL36/RPL17/EIF4A1	39
R-HSA-72172	R-HSA-72172	mRNA Splicing	31/390	191/10554	2.61319952100606e-12	5.28388943147425e-10	4.32415752318056e-10	RBM5/SRSF11/HNRNPR/TRA2B/HNRNPUL1/PTBP1/BUD31/SRRM1/HNRNPH1/U2SURP/SRRT/HNRNPA2B1/POLR2B/HNRNPU/SF1/RBM17/FUS/SRSF10/PCBP2/HSPA8/HNRNPC/SRSF5/HNRNPL/SRSF2/SF3B3/DDX5/SNRPA/SRRM2/PRPF31/NUDT21/LSM4	31
R-HSA-72613	R-HSA-72613	Eukaryotic Translation Initiation	24/390	119/10554	7.2172332673075e-12	1.04237469046398e-09	8.53044413248676e-10	EIF4G1/RPL8/EIF4A2/RPL11/RPS3/EIF4B/RPL32/RPLP2/RPL41/RPL15/RPS16/RPS18/RPL13A/RPL14/RPLP0/RPS13/PABPC1/RPL30/RPL9/EIF3E/EIF3G/RPL36/RPL17/EIF4A1	24
R-HSA-72737	R-HSA-72737	Cap-dependent Translation Initiation	24/390	119/10554	7.2172332673075e-12	1.04237469046398e-09	8.53044413248676e-10	EIF4G1/RPL8/EIF4A2/RPL11/RPS3/EIF4B/RPL32/RPLP2/RPL41/RPL15/RPS16/RPS18/RPL13A/RPL14/RPLP0/RPS13/PABPC1/RPL30/RPL9/EIF3E/EIF3G/RPL36/RPL17/EIF4A1	24
R-HSA-72706	R-HSA-72706	GTP hydrolysis and joining of the 60S ribosomal subunit	23/390	112/10554	1.34843870743119e-11	1.70408941651617e-09	1.39456950531699e-09	EIF4G1/RPL8/EIF4A2/RPL11/RPS3/EIF4B/RPL32/RPLP2/RPL41/RPL15/RPS16/RPS18/RPL13A/RPL14/RPLP0/RPS13/RPL30/RPL9/EIF3E/EIF3G/RPL36/RPL17/EIF4A1	23
R-HSA-5663205	R-HSA-5663205	Infectious disease	41/390	382/10554	6.25078064364698e-10	7.02171025636344e-08	5.74633167942283e-08	GRB2/CLTC/RPL8/RPL11/AP2M1/RPS3/MAP2K2/RPL32/RPLP2/RPL41/RPL15/PSME2/RPS16/GTF2H1/NMT1/CHMP3/RPS18/RAN/XRCC6/RPL13A/POLR2B/CDK9/CALM3/PDCD6IP/RPL14/RPLP0/RPS13/PSMA3/RPL30/RPL9/PSMC3/PSMD13/RPL36/LIG1/KPNB1/RPL17/TAF15/TGFB1/PSMD12/CTNNB1/TCEA1	41
R-HSA-9010553	R-HSA-9010553	Regulation of expression of SLITs and ROBOs	26/390	171/10554	7.02153453567553e-10	7.09877141556796e-08	5.80939594214839e-08	EIF4G1/UPF3A/RPL8/RPL11/RPS3/RPL32/RPLP2/RPL41/RPL15/PSME2/RPS16/RPS18/RPL13A/LHX2/RPL14/RPLP0/RPS13/PSMA3/PABPC1/RPL30/RPL9/PSMC3/PSMD13/RPL36/RPL17/PSMD12	26
