# Supplementary material for: Temporal Splicing Switches in Elements of the TNF-Pathway Identified by Computational Analysis of Transcriptome Data for Human Cell Lines
Source: Int J Mol Sci. 2019 Mar 8;20(5):1182. doi: 10.3390/ijms20051182 (PMC6429354; doi:10.3390/ijms20051182)
Supplement: Supplementary file 1 [file ijms-20-01182-s001.zip › Genovetal_Supplementary.Table.S11.13.02.2019.csv]

	ID	Description	GeneRatio	BgRatio	pvalue	p.adjust	qvalue	geneID	Count
R-HSA-72163	R-HSA-72163	mRNA Splicing - Major Pathway	46/659	183/10554	1.16199655370425e-16	1.27819620907468e-13	9.60176099639828e-14	HNRNPA1/HNRNPH1/HNRNPL/SRSF2/SNU13/SF3B3/SRSF11/HNRNPU/HNRNPR/HNRNPA3/TRA2B/SNRNP70/HNRNPUL1/SRSF7/PTBP1/POLR2D/SUGP1/RNPS1/CPSF4/POLR2F/BUD31/SRSF10/SRRM1/U2SURP/RBM5/SRRT/POLR2H/DHX9/RBMX/CCAR1/DDX46/FUS/FIP1L1/SNRPA1/HSPA8/HNRNPC/HNRNPD/MTREX/SRSF5/DDX5/POLR2E/SNRPA/SRRM2/HNRNPM/LSM7/LSM4	46
R-HSA-72203	R-HSA-72203	Processing of Capped Intron-Containing Pre-mRNA	53/659	243/10554	3.83154938888915e-16	2.10735216388903e-13	1.58303487909368e-13	FYTTD1/HNRNPA1/HNRNPH1/DDX39B/HNRNPL/SRSF2/SNU13/SF3B3/CHTOP/SRSF11/HNRNPU/HNRNPR/HNRNPA3/THOC2/TRA2B/SNRNP70/HNRNPUL1/SRSF7/PTBP1/POLR2D/WTAP/SUGP1/RNPS1/SLBP/CPSF4/POLR2F/BUD31/SRSF10/SRRM1/U2SURP/RBM5/SRRT/POLR2H/ZC3H11A/DHX9/RBMX/CCAR1/DDX46/FUS/FIP1L1/SNRPA1/HSPA8/HNRNPC/HNRNPD/MTREX/SRSF5/DDX5/POLR2E/SNRPA/SRRM2/HNRNPM/LSM7/LSM4	53
R-HSA-72172	R-HSA-72172	mRNA Splicing	46/659	191/10554	6.875897716675e-16	2.52116249611417e-13	1.8938876166982e-13	HNRNPA1/HNRNPH1/HNRNPL/SRSF2/SNU13/SF3B3/SRSF11/HNRNPU/HNRNPR/HNRNPA3/TRA2B/SNRNP70/HNRNPUL1/SRSF7/PTBP1/POLR2D/SUGP1/RNPS1/CPSF4/POLR2F/BUD31/SRSF10/SRRM1/U2SURP/RBM5/SRRT/POLR2H/DHX9/RBMX/CCAR1/DDX46/FUS/FIP1L1/SNRPA1/HSPA8/HNRNPC/HNRNPD/MTREX/SRSF5/DDX5/POLR2E/SNRPA/SRRM2/HNRNPM/LSM7/LSM4	46
R-HSA-72766	R-HSA-72766	Translation	54/659	291/10554	2.54998856184516e-13	7.0124685450742e-11	5.26773952907488e-11	RPL36/EIF4G1/EIF5/RPL8/EIF4A2/NARS/EIF3C/RPL11/PABPC1/DAP3/RPL21/RPL36A/EIF3M/EIF3J/RPS23/MRPL52/RPL31/RPLP2/TRMT112/EEF1D/RPS7/RPL15/MRRF/MRPL43/RPL13/RPL14/LARS/EEF1A1/MRPL53/MRPL2/QARS/VARS/MRPL9/SSR3/MRPL20/MRPL38/RPS8/RPL29/SEC11A/RPLP0/TUFM/SPCS2/EIF4B/RARS/RPS2/EIF3E/RPS20/SRP14/RPS11/RPL17/RPS15/GSPT1/MRPL34/RPS15A	54
R-HSA-156827	R-HSA-156827	L13a-mediated translational silencing of Ceruloplasmin expression	29/659	111/10554	2.05356416288247e-11	3.58957163594959e-09	2.69647247293821e-09	RPL36/EIF4G1/RPL8/EIF4A2/EIF3C/RPL11/PABPC1/RPL21/RPL36A/EIF3M/EIF3J/RPS23/RPL31/RPLP2/RPS7/RPL15/RPL13/RPL14/RPS8/RPL29/RPLP0/EIF4B/RPS2/EIF3E/RPS20/RPS11/RPL17/RPS15/RPS15A	29
R-HSA-72613	R-HSA-72613	Eukaryotic Translation Initiation	30/659	119/10554	2.45926317337987e-11	3.58957163594959e-09	2.69647247293821e-09	RPL36/EIF4G1/EIF5/RPL8/EIF4A2/EIF3C/RPL11/PABPC1/RPL21/RPL36A/EIF3M/EIF3J/RPS23/RPL31/RPLP2/RPS7/RPL15/RPL13/RPL14/RPS8/RPL29/RPLP0/EIF4B/RPS2/EIF3E/RPS20/RPS11/RPL17/RPS15/RPS15A	30
R-HSA-72737	R-HSA-72737	Cap-dependent Translation Initiation	30/659	119/10554	2.45926317337987e-11	3.58957163594959e-09	2.69647247293821e-09	RPL36/EIF4G1/EIF5/RPL8/EIF4A2/EIF3C/RPL11/PABPC1/RPL21/RPL36A/EIF3M/EIF3J/RPS23/RPL31/RPLP2/RPS7/RPL15/RPL13/RPL14/RPS8/RPL29/RPLP0/EIF4B/RPS2/EIF3E/RPS20/RPS11/RPL17/RPS15/RPS15A	30
R-HSA-72706	R-HSA-72706	GTP hydrolysis and joining of the 60S ribosomal subunit	29/659	112/10554	2.61059755341789e-11	3.58957163594959e-09	2.69647247293821e-09	RPL36/EIF4G1/EIF5/RPL8/EIF4A2/EIF3C/RPL11/RPL21/RPL36A/EIF3M/EIF3J/RPS23/RPL31/RPLP2/RPS7/RPL15/RPL13/RPL14/RPS8/RPL29/RPLP0/EIF4B/RPS2/EIF3E/RPS20/RPS11/RPL17/RPS15/RPS15A	29
R-HSA-5663205	R-HSA-5663205	Infectious disease	58/659	382/10554	1.7367444228652e-10	2.12268762794635e-08	1.59455482099319e-08	RCC1/RPL36/NELFB/RPL8/XRCC6/RPL11/RPL21/GTF2H2/RPL36A/TBP/PSMD2/CALM3/RPS23/SH3GL1/RPL31/RPLP2/RPS7/RPL15/POLR2D/RPL13/RPL14/HMGA1/CPSF4/NMT1/POLR2F/PSMF1/NELFE/XRCC5/POLR2H/AP2M1/CBLL1/CLTA/PSMB4/RPS8/PDCD6IP/PSMD13/RPL29/RPLP0/GRSF1/PSMA1/PSMA6/PSMC1/RPS2/RPS20/RPS11/LIG1/HGS/KPNB1/RPL17/TAF15/POLR2E/AP2B1/RPS15/CTNNB1/CHMP2A/PSMC5/RPS15A/VPS28	58
R-HSA-72689	R-HSA-72689	Formation of a pool of free 40S subunits	25/659	101/10554	1.73539856458508e-09	1.90893842104359e-07	1.43398723494662e-07	RPL36/RPL8/EIF3C/RPL11/RPL21/RPL36A/EIF3M/EIF3J/RPS23/RPL31/RPLP2/RPS7/RPL15/RPL13/RPL14/RPS8/RPL29/RPLP0/RPS2/EIF3E/RPS20/RPS11/RPL17/RPS15/RPS15A	25
