# Supplementary material for: Temporal Splicing Switches in Elements of the TNF-Pathway Identified by Computational Analysis of Transcriptome Data for Human Cell Lines
Source: Int J Mol Sci. 2019 Mar 8;20(5):1182. doi: 10.3390/ijms20051182 (PMC6429354; doi:10.3390/ijms20051182)
Supplement: Supplementary file 1 [file ijms-20-01182-s001.zip › Genovetal_Supplementary.Table.S12.13.02.2019.csv]

	ID	Description	GeneRatio	BgRatio	pvalue	p.adjust	qvalue	geneID	Count
R-HSA-72766	R-HSA-72766	Translation	33/326	291/10554	8.15867168853685e-11	8.54212925789808e-08	6.45823274713654e-08	RPLP0/EIF4A2/MRPL9/PABPC1/RPL21/HARS2/MRPS33/MRPL52/RPL32/RPLP2/MRPS16/EEF1D/RPL15/RPL13/SEC11C/MRPS25/MRPL34/MRPS5/QARS/DAP3/MRPL38/APEH/PTCD3/RPL9/RPS27A/MRPL51/SPCS3/TARS/RPL36/EIF3C/RPL17/EIF3K/EIF4A1	33
R-HSA-72163	R-HSA-72163	mRNA Splicing - Major Pathway	25/326	183/10554	3.56897568966899e-10	1.86835877354172e-07	1.41256300980583e-07	PCBP2/HNRNPL/SRSF2/SNU13/HNRNPA3/POLR2E/SF1/SNRNP70/PTBP1/SUGP1/NUDT21/POLR2F/BUD31/SRSF10/HNRNPH1/SRRT/HNRNPR/RBM17/FUS/HNRNPA1/HSPA8/HNRNPU/DDX5/HNRNPM/PUF60	25
R-HSA-72172	R-HSA-72172	mRNA Splicing	25/326	191/10554	8.96029003789829e-10	3.1271412232265e-07	2.36425898543843e-07	PCBP2/HNRNPL/SRSF2/SNU13/HNRNPA3/POLR2E/SF1/SNRNP70/PTBP1/SUGP1/NUDT21/POLR2F/BUD31/SRSF10/HNRNPH1/SRRT/HNRNPR/RBM17/FUS/HNRNPA1/HSPA8/HNRNPU/DDX5/HNRNPM/PUF60	25
R-HSA-72203	R-HSA-72203	Processing of Capped Intron-Containing Pre-mRNA	28/326	243/10554	1.65608625021195e-09	4.33480575992978e-07	3.27730752673523e-07	PCBP2/DDX39B/HNRNPL/SRSF2/SNU13/HNRNPA3/POLR2E/SF1/SNRNP70/PTBP1/SUGP1/SLBP/NUDT21/POLR2F/BUD31/SRSF10/HNRNPH1/SRRT/HNRNPR/RBM17/FUS/HNRNPA1/AAAS/HSPA8/HNRNPU/DDX5/HNRNPM/PUF60	28
R-HSA-156827	R-HSA-156827	L13a-mediated translational silencing of Ceruloplasmin expression	15/326	111/10554	1.49627923389942e-06	0.000313320871578539	0.000236884628187866	RPLP0/EIF4A2/PABPC1/RPL21/RPL32/RPLP2/RPL15/RPL13/RPL9/RPS27A/RPL36/EIF3C/RPL17/EIF3K/EIF4A1	15
R-HSA-5654738	R-HSA-5654738	Signaling by FGFR2	12/326	73/10554	2.08619686249424e-06	0.000364041352505244	0.000275231586069415	SHC1/GRB2/POLR2E/UBB/PTBP1/MAPK3/POLR2F/HNRNPH1/TIA1/RPS27A/HNRNPA1/HNRNPM	12
R-HSA-72613	R-HSA-72613	Eukaryotic Translation Initiation	15/326	119/10554	3.64346799223996e-06	0.000476838873484405	0.00036051156975848	RPLP0/EIF4A2/PABPC1/RPL21/RPL32/RPLP2/RPL15/RPL13/RPL9/RPS27A/RPL36/EIF3C/RPL17/EIF3K/EIF4A1	15
R-HSA-72737	R-HSA-72737	Cap-dependent Translation Initiation	15/326	119/10554	3.64346799223996e-06	0.000476838873484405	0.00036051156975848	RPLP0/EIF4A2/PABPC1/RPL21/RPL32/RPLP2/RPL15/RPL13/RPL9/RPS27A/RPL36/EIF3C/RPL17/EIF3K/EIF4A1	15
R-HSA-1169410	R-HSA-1169410	Antiviral mechanism by IFN-stimulated genes	12/326	78/10554	4.2907683972299e-06	0.000499159390211079	0.000377386881253437	EIF4A2/UBB/EIF2AK2/MAPK3/IRF3/FLNA/UBE2E1/RPS27A/AAAS/EIF4G2/KPNB1/EIF4A1	12
R-HSA-1655829	R-HSA-1655829	Regulation of cholesterol biosynthesis by SREBP (SREBF)	10/326	55/10554	5.85498697598911e-06	0.00061301713638606	0.000463468442730927	INSIG1/RAN/NFYC/SREBF1/TM7SF2/SC5D/SAR1B/TBL1XR1/KPNB1/CARM1	10
