# Supplementary material for: Temporal Splicing Switches in Elements of the TNF-Pathway Identified by Computational Analysis of Transcriptome Data for Human Cell Lines
Source: Int J Mol Sci. 2019 Mar 8;20(5):1182. doi: 10.3390/ijms20051182 (PMC6429354; doi:10.3390/ijms20051182)
Supplement: Supplementary file 1 [file ijms-20-01182-s001.zip › Genovetal_Supplementary.Table.S13.13.02.2019.csv]

	ID	Description	GeneRatio	BgRatio	pvalue	p.adjust	qvalue	geneID	Count
R-HSA-9010553	R-HSA-9010553	Regulation of expression of SLITs and ROBOs	13/177	171/10554	5.74139424930808e-06	0.00332848879082367	0.002495700265377	RPL30/RPS13/LHX2/RPL13A/RPL41/RPS3/PSME2/RPS18/PSMA3/PSMC3/UPF3A/PSMD12/RPS16	13
R-HSA-376176	R-HSA-376176	Signaling by ROBO receptors	14/177	218/10554	1.74271064839053e-05	0.00332848879082367	0.002495700265377	RPL30/RPS13/LHX2/RPL13A/CDC42/RPL41/RPS3/PSME2/RPS18/PSMA3/PSMC3/UPF3A/PSMD12/RPS16	14
R-HSA-5663205	R-HSA-5663205	Infectious disease	19/177	382/10554	2.15532196163145e-05	0.00332848879082367	0.002495700265377	CLTC/RPL30/POLR2B/CDK9/TCEA1/RPS13/RPL13A/TGFB1/RPL41/RPS3/MAP2K2/PSME2/RPS18/PSMA3/PSMC3/GTF2H1/CHMP3/PSMD12/RPS16	19
R-HSA-73894	R-HSA-73894	DNA Repair	17/177	316/10554	2.2174821916678e-05	0.00332848879082367	0.002495700265377	DDB2/POLR2B/TCEA1/NBN/PPP5C/RCHY1/APEX1/MUS81/RFC2/USP1/YY1/POLB/MCRS1/XRCC3/GTF2H1/BLM/CUL4A	17
R-HSA-1236977	R-HSA-1236977	Endosomal/Vacuolar pathway	4/177	11/10554	2.30185946806616e-05	0.00332848879082367	0.002495700265377	HLA-B/HLA-A/HLA-C/HLA-F	4
R-HSA-5689603	R-HSA-5689603	UCH proteinases	9/177	102/10554	5.14369395233701e-05	0.00619815121256609	0.00464737260605887	NEDD8/OGT/TGFB1/YY1/PSME2/PSMA3/PSMC3/MCRS1/PSMD12	9
R-HSA-1236974	R-HSA-1236974	ER-Phagosome pathway	8/177	83/10554	7.21857143214729e-05	0.00745575306491785	0.0055903222369261	HLA-B/HLA-A/PSME2/PSMA3/HLA-C/PSMC3/HLA-F/PSMD12	8
R-HSA-927802	R-HSA-927802	Nonsense-Mediated Decay (NMD)	9/177	115/10554	0.000131088913070606	0.00914714967971698	0.0068585310985721	RPL30/RPS13/RPL13A/PPP2R1A/RPL41/RPS3/RPS18/UPF3A/RPS16	9
R-HSA-975957	R-HSA-975957	Nonsense Mediated Decay (NMD) enhanced by the Exon Junction Complex (EJC)	9/177	115/10554	0.000131088913070606	0.00914714967971698	0.0068585310985721	RPL30/RPS13/RPL13A/PPP2R1A/RPL41/RPS3/RPS18/UPF3A/RPS16	9
R-HSA-3700989	R-HSA-3700989	Transcriptional Regulation by TP53	17/177	365/10554	0.000133574232673108	0.00914714967971698	0.0068585310985721	TP73/DDB2/POLR2B/CDK9/BAX/TCEA1/NBN/PRELID1/RFC2/PPP2R1A/LAMTOR1/G6PD/GTF2H1/RABGGTB/CCNG1/CDK1/BLM	17
