# Supplementary material for: Temporal Splicing Switches in Elements of the TNF-Pathway Identified by Computational Analysis of Transcriptome Data for Human Cell Lines
Source: Int J Mol Sci. 2019 Mar 8;20(5):1182. doi: 10.3390/ijms20051182 (PMC6429354; doi:10.3390/ijms20051182)
Supplement: Supplementary file 1 [file ijms-20-01182-s001.zip › Genovetal_Supplementary.Table.S14.13.02.2019.csv]

	ID	Description	GeneRatio	BgRatio	pvalue	p.adjust	qvalue	geneID	Count
R-HSA-1428517	R-HSA-1428517	The citric acid (TCA) cycle and respiratory electron transport	21/417	174/10554	4.85722647718759e-06	0.00455122120912477	0.00378863665220632	UQCR11/NNT/ATP5PB/TRAP1/CS/PDP1/TMEM126B/PDK2/DLD/NDUFA10/COX4I1/NDUFS5/ATP5PF/ATP5MG/LDHA/NDUFA3/IDH3B/LRPPRC/UQCRC2/NDUFA13/COX5B	21
R-HSA-72702	R-HSA-72702	Ribosomal scanning and start codon recognition	11/417	58/10554	1.36601156478649e-05	0.00582085567893564	0.00484553621085357	RPS8/RPS23/EIF3M/RPS15A/RPS11/EIF5/RPS7/RPS2/RPS15/EIF3J/RPS20	11
R-HSA-5663205	R-HSA-5663205	Infectious disease	33/417	382/10554	1.9281410356271e-05	0.00582085567893564	0.00484553621085357	RPS8/RPS23/RCC1/CLTA/PSMD2/HMGA1/PSMA6/NELFB/TBP/PSMB4/RPS15A/HGS/GRSF1/POLR2H/SH3GL1/POLR2D/PSMF1/CBLL1/PSMA1/GTF2H2/RPL31/RPL36A/RPS11/RPL29/RPS7/RPS2/RPS15/AP2B1/VPS28/RPS20/XRCC5/PSMC1/CPSF4	33
R-HSA-72695	R-HSA-72695	Formation of the ternary complex, and subsequently, the 43S complex	10/417	51/10554	2.48489036454029e-05	0.00582085567893564	0.00484553621085357	RPS8/RPS23/EIF3M/RPS15A/RPS11/RPS7/RPS2/RPS15/EIF3J/RPS20	10
R-HSA-72766	R-HSA-72766	Translation	27/417	291/10554	3.25294420509974e-05	0.00609601744035691	0.00507459295995559	RPS8/RPS23/NARS/SRP14/EIF3M/RPS15A/EEF1A1/MRPL43/MRPL20/TRMT112/MRPL53/RPL31/RPL36A/RARS/RPS11/EIF5/RPL29/SEC11A/RPS7/RPS2/RPS15/EIF3J/GSPT1/RPS20/MRRF/MRPL2/LARS	27
R-HSA-9010553	R-HSA-9010553	Regulation of expression of SLITs and ROBOs	19/417	171/10554	4.43034731748785e-05	0.00691872572747686	0.00575945151273421	RPS8/RPS23/RNPS1/PSMD2/PSMA6/PSMB4/RPS15A/PSMF1/PSMA1/RPL31/RPL36A/RPS11/RPL29/RPS7/RPS2/RPS15/GSPT1/RPS20/PSMC1	19
R-HSA-71291	R-HSA-71291	Metabolism of amino acids and derivatives	31/417	370/10554	6.19583353149133e-05	0.00742574995090415	0.00618152077022971	RPS8/RPS23/PSMD2/ASNS/GLS/PSMA6/PSMB4/RPS15A/SLC25A10/DLD/SRM/PSMF1/MTAP/PSMA1/SRR/RPL31/NMRAL1/RPL36A/SLC7A5/RARS/RPS11/RPL29/RPS7/RPS2/RPS15/SLC3A2/PHGDH/PYCR1/RPS20/LARS/PSMC1	31
R-HSA-72764	R-HSA-72764	Eukaryotic Translation Termination	13/417	93/10554	6.92041390289308e-05	0.00742574995090415	0.00618152077022971	RPS8/RPS23/RPS15A/TRMT112/RPL31/RPL36A/RPS11/RPL29/RPS7/RPS2/RPS15/GSPT1/RPS20	13
R-HSA-73762	R-HSA-73762	RNA Polymerase I Transcription Initiation	9/417	47/10554	7.70950665945802e-05	0.00742574995090415	0.00618152077022971	TAF1A/TBP/POLR2H/MBD3/RBBP4/GTF2H2/ZNRD1/POLR1B/GATAD2A	9
R-HSA-72649	R-HSA-72649	Translation initiation complex formation	10/417	58/10554	7.92502662849963e-05	0.00742574995090415	0.00618152077022971	RPS8/RPS23/EIF3M/RPS15A/RPS11/RPS7/RPS2/RPS15/EIF3J/RPS20	10
