# Supplementary material for: Temporal Splicing Switches in Elements of the TNF-Pathway Identified by Computational Analysis of Transcriptome Data for Human Cell Lines
Source: Int J Mol Sci. 2019 Mar 8;20(5):1182. doi: 10.3390/ijms20051182 (PMC6429354; doi:10.3390/ijms20051182)
Supplement: Supplementary file 1 [file ijms-20-01182-s001.zip › Genovetal_Supplementary.Table.S15.13.02.2019.csv]

	ID	Description	GeneRatio	BgRatio	pvalue	p.adjust	qvalue	geneID	Count
R-HSA-1655829	R-HSA-1655829	Regulation of cholesterol biosynthesis by SREBP (SREBF)	7/136	55/10554	6.12491345303722e-06	0.00508980307947393	0.00415204659342733	SREBF1/CARM1/SAR1B/TM7SF2/INSIG1/SC5D/NFYC	7
R-HSA-8957322	R-HSA-8957322	Metabolism of steroids	9/136	150/10554	0.000134351914149509	0.0454255733537306	0.0370562660583982	SREBF1/OSBPL2/CARM1/AKR1B15/SAR1B/TM7SF2/INSIG1/SC5D/NFYC	9
R-HSA-2426168	R-HSA-2426168	Activation of gene expression by SREBF (SREBP)	5/136	42/10554	0.000191433617098082	0.0454255733537306	0.0370562660583982	SREBF1/CARM1/TM7SF2/SC5D/NFYC	5
R-HSA-9609507	R-HSA-9609507	Protein localization	8/136	127/10554	0.000228947008642422	0.0454255733537306	0.0370562660583982	PECR/UBB/RPS27A/TAZ/IDH3G/ECH1/HSPA9/CHCHD7	8
R-HSA-400253	R-HSA-400253	Circadian Clock	6/136	70/10554	0.000273318732573589	0.0454255733537306	0.0370562660583982	SREBF1/CRY2/UBB/CREB1/RPS27A/CARM1	6
