# Supplementary material for: Temporal Splicing Switches in Elements of the TNF-Pathway Identified by Computational Analysis of Transcriptome Data for Human Cell Lines
Source: Int J Mol Sci. 2019 Mar 8;20(5):1182. doi: 10.3390/ijms20051182 (PMC6429354; doi:10.3390/ijms20051182)
Supplement: Supplementary file 1 [file ijms-20-01182-s001.zip › Genovetal_Supplementary.Table.S16.13.02.2019.csv]

	ID	Description	GeneRatio	BgRatio	pvalue	qvalue	geneID	Count
DOID:184	DOID:184	bone cancer	14/129	243/8007	3.3689246046495E-05	0.007833084620879	TP73/BAX/ID2/IMPDH2/APEX1/HSP90B1/HLA-A/CD99/STAT3/MAP2K2/YY1/SMAD4/RBM14/TRIM22	14
DOID:3347	DOID:3347	osteosarcoma	13/129	215/8007	3.95802852444075E-05	0.007833084620879	TP73/BAX/IMPDH2/APEX1/HSP90B1/HLA-A/CD99/STAT3/MAP2K2/YY1/SMAD4/RBM14/TRIM22	13
DOID:1036	DOID:1036	chronic leukemia	13/129	223/8007	5.78349512163374E-05	0.007833084620879	TP73/HLA-B/HLA-DQA1/BAX/FCMR/CDC42/HLA-A/STAT3/FCER2/MS4A1/TNFAIP3/TFRC/TRAF1	13
DOID:2355	DOID:2355	anemia	13/129	244/8007	0.000144324414338	0.014660322088047	TP73/HLA-B/HLA-DQA1/BAX/NBN/TGFB1/CDC42/HLA-A/USP1/TFRC/IPO4/G6PD/BLM	13
DOID:1272	DOID:1272	telangiectasis	5/129	35/8007	0.000221214120248	0.017976557982284	BAX/NBN/STAT3/SMAD4/RPS6KA3	5
DOID:13636	DOID:13636	Fanconi's anemia	3/129	10/8007	0.000451344278331	0.026316420763329	BAX/NBN/BLM	3
DOID:8469	DOID:8469	influenza	8/129	113/8007	0.000453378751493	0.026316420763329	HLA-B/CDK9/BAX/TGFB1/HLA-A/ATP1B1/TRAF1/RPS6KA3	8
DOID:3298	DOID:3298	vaccinia	5/129	42/8007	0.00052971688759	0.026904041922353	BAX/GAPDH/HLA-A/ACTR2/YY1	5
DOID:201	DOID:201	connective tissue cancer	15/129	370/8007	0.000854740232956	0.034961027828603	TP73/BAX/ID2/IMPDH2/APEX1/HSP90B1/HLA-A/CD99/STAT3/MAP2K2/YY1/SMAD4/RBM14/TRIM22/SS18	15
DOID:3326	DOID:3326	purpura	6/129	71/8007	0.000946483784479	0.034961027828603	HLA-B/FCGR2B/TGFB1/HLA-A/MS4A1/CD86	6
