# Supplementary material for: Temporal Splicing Switches in Elements of the TNF-Pathway Identified by Computational Analysis of Transcriptome Data for Human Cell Lines
Source: Int J Mol Sci. 2019 Mar 8;20(5):1182. doi: 10.3390/ijms20051182 (PMC6429354; doi:10.3390/ijms20051182)
Supplement: Supplementary file 1 [file ijms-20-01182-s001.zip › Genovetal_Supplementary.Table.S17.13.02.2019.csv]

	ID	Description	GeneRatio	BgRatio	pvalue	qvalue	geneID	Count
DOID:5683	DOID:5683	hereditary breast ovarian cancer	23/290	222/8007	4.91814956318467E-06	0.002733455757223	NRG1/CHEK2/SSBP1/NELFB/HMMR/NCL/VEGFA/MDC1/BABAM1/BARD1/MAPK1/ECT2/UBE2I/CTBP1/PTK2/FASN/DHX9/CHD8/ERCC1/FANCG/AURKA/NUMB/XRCC5	23
DOID:0050736	DOID:0050736	autosomal dominant disease	33/290	409/8007	1.11871783059892E-05	0.003108857971349	NRG1/TPM1/CHEK2/BIRC5/SSBP1/NELFB/HMMR/TBP/FHL1/NCL/VEGFA/NF2/MDC1/BABAM1/BARD1/MAPK1/RBBP4/ECT2/TRIP10/UBE2I/CTBP1/PTK2/RPTOR/FASN/DHX9/CHD8/ERCC1/FANCG/TSC2/AURKA/NUMB/XRCC5/ENG	33
DOID:5158	DOID:5158	pleural cancer	6/290	36/8007	0.001668138355572	0.231783434669006	PLAUR/BIRC5/VEGFA/NF2/MAPK1/SOD2	6
DOID:7474	DOID:7474	malignant pleural mesothelioma	6/290	36/8007	0.001668138355572	0.231783434669006	PLAUR/BIRC5/VEGFA/NF2/MAPK1/SOD2	6
DOID:5157	DOID:5157	benign pleural mesothelioma	6/290	41/8007	0.00330976673717	0.367906702573812	PLAUR/BIRC5/VEGFA/NF2/MAPK1/SOD2	6
DOID:2645	DOID:2645	benign mesothelioma	7/290	57/8007	0.00425649887251	0.394286211348317	PLAUR/BIRC5/VEGFA/NF2/MAPK1/ITGB1/SOD2	7
DOID:3459	DOID:3459	breast carcinoma	24/290	383/8007	0.006035542056815	0.457596380661318	PLAUR/SQSTM1/GPX1/PRDX6/CHEK2/CLU/BIRC5/NELFB/NFE2L2/NCL/VEGFA/ADAMTS1/PXN/NF2/HSF1/MAPK1/ITGB1/SOD2/PTK2/UPP1/FASN/VIM/AURKA/ENG	24
DOID:643	DOID:643	progressive multifocal leukoencephalopathy	7/290	64/8007	0.008071665212245	0.457596380661318	CHEK2/CSNK1A1/BIRC5/USP7/SP100/DHX9/CSNK2A1	7
DOID:3911	DOID:3911	progeria	3/290	12/8007	0.008111024852523	0.457596380661318	SUN1/EMD/SUN2	3
DOID:0060100	DOID:0060100	musculoskeletal system cancer	26/290	439/8007	0.008892445886958	0.457596380661318	CALD1/PLAUR/MVP/SQSTM1/SS18L1/CLU/RECQL4/CTSB/BIRC5/BAG6/TNC/VEGFA/ILK/PXN/NF2/GRN/MAPK1/ANXA5/ITGB1/SOD2/TSPAN31/MTAP/FDPS/PTK2/AP2B1/CSNK2A1	26
