# Supplementary material for: Temporal Splicing Switches in Elements of the TNF-Pathway Identified by Computational Analysis of Transcriptome Data for Human Cell Lines
Source: Int J Mol Sci. 2019 Mar 8;20(5):1182. doi: 10.3390/ijms20051182 (PMC6429354; doi:10.3390/ijms20051182)
Supplement: Supplementary file 1 [file ijms-20-01182-s001.zip › Genovetal_Supplementary.Table.S2.13.02.2019.csv]

Isoform 1	Isoform 2	Difference	ensembl_gene_id	hgnc_symbol	wikigene_description
ENST00000262584.7	ENST00000526668.5	1616.83	ENSG00000161016	RPL8	ribosomal protein L8
ENST00000321153.8	ENST00000530398.1	1495.63	ENSG00000177600	RPLP2	ribosomal protein lateral stalk subunit P2
ENST00000513177.5	ENST00000512737.5	1218.38	ENSG00000243678	NME2	NME/NM23 nucleoside diphosphate kinase 2
ENST00000347512.7	ENST00000579649.5	1131.42	ENSG00000130255	RPL36	ribosomal protein L36
ENST00000579649.5	ENST00000579446.1	631.07	ENSG00000130255	RPL36	ribosomal protein L36
ENST00000484610.5	ENST00000565571.5	321.74	ENSG00000167526	RPL13	ribosomal protein L13
ENST00000645079.1	ENST00000644684.1	316.68	ENSG00000174748	RPL15	ribosomal protein L15
ENST00000330752.12	ENST00000547566.5	292.92	ENSG00000135486	HNRNPA1	heterogeneous nuclear ribonucleoprotein A1
ENST00000409321.5	ENST00000468027.5	277.07	ENSG00000187514	PTMA	prothymosin alpha
ENST00000394920.6	ENST00000532702.1	226.64	ENSG00000161016	RPL8	ribosomal protein L8
ENST00000374550.8	ENST00000482370.2	225.18	ENSG00000142676	RPL11	ribosomal protein L11
ENST00000326577.8	ENST00000341627.5	211.08	ENSG00000006327	TNFRSF12A	TNF receptor superfamily member 12A
ENST00000340913.10	ENST00000547566.5	171	ENSG00000135486	HNRNPA1	heterogeneous nuclear ribonucleoprotein A1
ENST00000263398.10	ENST00000352818.8	164.95	ENSG00000026508	CD44	CD44 molecule (Indian blood group)
ENST00000409321.5	ENST00000468027.5	159.25	ENSG00000187514	PTMA	prothymosin alpha
ENST00000338970.10	ENST00000461368.1	158.56	ENSG00000188846	RPL14	ribosomal protein L14
ENST00000566866.5	ENST00000568426.1	157.2	ENSG00000184110	EIF3C	eukaryotic translation initiation factor 3 subunit C
ENST00000435633.5	ENST00000461368.1	156.77	ENSG00000188846	RPL14	ribosomal protein L14
ENST00000530019.5	ENST00000526640.5	152.4	ENSG00000167996	FTH1	ferritin heavy chain 1
ENST00000353047.10	ENST00000533455.5	151.69	ENSG00000164733	CTSB	cathepsin B
ENST00000419711.6	ENST00000573542.5	151.08	ENSG00000132507	EIF5A	eukaryotic translation initiation factor 5A
ENST00000465325.1	ENST00000461368.1	150.93	ENSG00000188846	RPL14	ribosomal protein L14
ENST00000581230.5	ENST00000630471.2	149.81	ENSG00000108654	DDX5	DEAD-box helicase 5
ENST00000522720.1	ENST00000610907.1	148.96	ENSG00000070756	PABPC1	poly(A) binding protein cytoplasmic 1
ENST00000525681.5	ENST00000640650.1	143.64	ENSG00000110321	EIF4G2	eukaryotic translation initiation factor 4 gamma 2
ENST00000530019.5	ENST00000529548.1	135.61	ENSG00000167996	FTH1	ferritin heavy chain 1
ENST00000263398.10	ENST00000425428.6	130.81	ENSG00000026508	CD44	CD44 molecule (Indian blood group)
ENST00000530019.5	ENST00000532829.5	128.86	ENSG00000167996	FTH1	ferritin heavy chain 1
ENST00000339995.9	ENST00000525681.5	128.02	ENSG00000110321	EIF4G2	eukaryotic translation initiation factor 4 gamma 2
ENST00000530019.5	ENST00000534180.1	121.46	ENSG00000167996	FTH1	ferritin heavy chain 1
ENST00000273550.11	ENST00000530019.5	119.98	ENSG00000167996	FTH1	ferritin heavy chain 1
ENST00000417652.5	ENST00000494618.1	113.44	ENSG00000115053	NCL	nucleolin
ENST00000346798.7	ENST00000439274.6	112.36	ENSG00000142192	APP	amyloid beta precursor protein
ENST00000357325.9	ENST00000537739.5	108.72	ENSG00000143321	HDGF	heparin binding growth factor
ENST00000331666.10	ENST00000569005.5	108.6	ENSG00000184110	EIF3C	eukaryotic translation initiation factor 3 subunit C
ENST00000368209.9	ENST00000482651.5	108.43	ENSG00000143321	HDGF	heparin binding growth factor
ENST00000331666.10	ENST00000566501.5	108.37	ENSG00000184110	EIF3C	eukaryotic translation initiation factor 3 subunit C
ENST00000581693.5	ENST00000630471.2	104.35	ENSG00000108654	DDX5	DEAD-box helicase 5
ENST00000328159.8	ENST00000312970.12	104.08	ENSG00000143549	TPM3	tropomyosin 3
ENST00000368300.8	ENST00000368299.7	102.11	ENSG00000160789	LMNA	lamin A/C
ENST00000331666.10	ENST00000569690.5	100.6	ENSG00000184110	EIF3C	eukaryotic translation initiation factor 3 subunit C
ENST00000431267.2	ENST00000537612.1	98.62	ENSG00000134531	EMP1	epithelial membrane protein 1
ENST00000550920.5	ENST00000551775.5	97.29	ENSG00000196531	NACA	nascent polypeptide associated complex subunit alpha
ENST00000528610.5	ENST00000529007.5	95.48	ENSG00000104529	EEF1D	eukaryotic translation elongation factor 1 delta
ENST00000395119.7	ENST00000529007.5	94.34	ENSG00000104529	EEF1D	eukaryotic translation elongation factor 1 delta
ENST00000312515.6	ENST00000534333.1	93.84	ENSG00000175550	DRAP1	DR1 associated protein 1
ENST00000323963.9	ENST00000425053.5	92.75	ENSG00000156976	EIF4A2	eukaryotic translation initiation factor 4A2
ENST00000537612.1	ENST00000536383.1	87	ENSG00000134531	EMP1	epithelial membrane protein 1
ENST00000522387.5	ENST00000517403.5	86.95	ENSG00000070756	PABPC1	poly(A) binding protein cytoplasmic 1
ENST00000578804.5	ENST00000630471.2	86.72	ENSG00000108654	DDX5	DEAD-box helicase 5
ENST00000336458.12	ENST00000573542.5	85.57	ENSG00000132507	EIF5A	eukaryotic translation initiation factor 5A
ENST00000544255.5	ENST00000543532.5	84.33	ENSG00000120438	TCP1	t-complex 1
ENST00000327141.8	ENST00000592330.5	83.5	ENSG00000104964	AES	amino-terminal enhancer of split
ENST00000272274.8	ENST00000461690.5	74.72	ENSG00000122026	RPL21	ribosomal protein L21
ENST00000543532.5	ENST00000545764.1	74.56	ENSG00000120438	TCP1	t-complex 1
ENST00000318607.9	ENST00000518716.1	74.44	ENSG00000070756	PABPC1	poly(A) binding protein cytoplasmic 1
ENST00000546204.1	ENST00000543532.5	74.18	ENSG00000120438	TCP1	t-complex 1
ENST00000442151.6	ENST00000528086.5	74.07	ENSG00000026508	CD44	CD44 molecule (Indian blood group)
ENST00000549259.5	ENST00000549855.5	73.98	ENSG00000196531	NACA	nascent polypeptide associated complex subunit alpha
ENST00000467544.2	ENST00000543532.5	73.89	ENSG00000120438	TCP1	t-complex 1
ENST00000591946.5	ENST00000587509.5	73.3	ENSG00000130175	PRKCSH	protein kinase C substrate 80K-H
ENST00000252487.9	ENST00000405636.6	73.18	ENSG00000130204	TOMM40	translocase of outer mitochondrial membrane 40
ENST00000518716.1	ENST00000517921.1	72.94	ENSG00000070756	PABPC1	poly(A) binding protein cytoplasmic 1
ENST00000405878.5	ENST00000464116.2	72.67	ENSG00000196419	XRCC6	X-ray repair cross complementing 6
ENST00000217456.2	ENST00000451442.5	69.71	ENSG00000101474	APMAP	adipocyte plasma membrane associated protein
ENST00000482651.5	ENST00000537739.5	69.07	ENSG00000143321	HDGF	heparin binding growth factor
ENST00000481767.5	ENST00000461930.1	69.04	ENSG00000070087	PFN2	profilin 2
ENST00000520868.5	ENST00000519596.5	68.53	ENSG00000070756	PABPC1	poly(A) binding protein cytoplasmic 1
ENST00000507754.8	ENST00000606722.1	67.26	ENSG00000186010	NDUFA13	NADH:ubiquinone oxidoreductase subunit A13
ENST00000374450.7	ENST00000374436.7	67.14	ENSG00000242372	EIF6	eukaryotic translation initiation factor 6
ENST00000613839.2	ENST00000625385.1	64.08	ENSG00000276701	MIF	macrophage migration inhibitory factor
ENST00000393432.8	ENST00000514332.5	64.08	ENSG00000169045	HNRNPH1	heterogeneous nuclear ribonucleoprotein H1
ENST00000630972.2	ENST00000602786.5	62.45	ENSG00000120694	HSPH1	heat shock protein family H (Hsp110) member 1
ENST00000409617.5	ENST00000409614.1	61.74	ENSG00000140264	SERF2	small EDRK-rich factor 2
ENST00000379786.8	ENST00000549135.1	60.88	ENSG00000205352	PRR13	proline rich 13
ENST00000473036.2	ENST00000509601.1	59.79	ENSG00000143549	TPM3	tropomyosin 3
ENST00000395633.5	ENST00000589478.1	59.17	ENSG00000099624	ATP5F1D	ATP synthase F1 subunit delta
ENST00000309083.6	ENST00000619580.4	58.85	ENSG00000159335	PTMS	parathymosin
ENST00000393432.8	ENST00000519943.1	57.97	ENSG00000169045	HNRNPH1	heterogeneous nuclear ribonucleoprotein H1
ENST00000395560.7	ENST00000417464.6	57.82	ENSG00000183696	UPP1	uridine phosphorylase 1
ENST00000459637.2	ENST00000460985.1	57.2	ENSG00000112695	COX7A2	cytochrome c oxidase subunit 7A2
ENST00000340385.5	ENST00000470017.1	56.67	ENSG00000117592	PRDX6	peroxiredoxin 6
ENST00000401473.7	ENST00000478214.1	56.27	ENSG00000137309	HMGA1	high mobility group AT-hook 1
ENST00000330188.13	ENST00000341485.9	55	ENSG00000143549	TPM3	tropomyosin 3
ENST00000483994.1	ENST00000468818.1	54.92	ENSG00000116459	ATP5PB	ATP synthase peripheral stalk-membrane subunit b
ENST00000393432.8	ENST00000522958.5	53.21	ENSG00000169045	HNRNPH1	heterogeneous nuclear ribonucleoprotein H1
ENST00000552056.5	ENST00000548044.5	52.69	ENSG00000187109	NAP1L1	nucleosome assembly protein 1 like 1
ENST00000618251.4	ENST00000611442.4	52.41	ENSG00000277773	SMN2	survival of motor neuron 2, centromeric
ENST00000354858.10	ENST00000467905.5	52.15	ENSG00000004455	AK2	adenylate kinase 2
ENST00000273550.11	ENST00000526640.5	50.24	ENSG00000167996	FTH1	ferritin heavy chain 1
ENST00000318607.9	ENST00000518716.1	50.2	ENSG00000070756	PABPC1	poly(A) binding protein cytoplasmic 1
ENST00000455976.6	ENST00000559416.5	49.36	ENSG00000128951	DUT	deoxyuridine triphosphatase
ENST00000589998.5	ENST00000590261.5	49.25	ENSG00000129351	ILF3	interleukin enhancer binding factor 3
ENST00000509409.5	ENST00000509601.1	48.61	ENSG00000143549	TPM3	tropomyosin 3
ENST00000383562.8	ENST00000428438.1	48.59	ENSG00000206480	FLOT1	flotillin 1
ENST00000461018.5	ENST00000545882.5	48.45	ENSG00000117519	CNN3	calponin 3
ENST00000519108.5	ENST00000522371.5	48.38	ENSG00000196591	HDAC2	histone deacetylase 2
ENST00000377970.6	ENST00000621592.5	48.28	ENSG00000136997	MYC	MYC proto-oncogene, bHLH transcription factor
ENST00000449870.5	ENST00000590261.5	48.23	ENSG00000129351	ILF3	interleukin enhancer binding factor 3
ENST00000484797.5	ENST00000432428.5	48.2	ENSG00000224740	FLOT1	flotillin 1
ENST00000377526.3	ENST00000463900.5	47.7	ENSG00000115307	AUP1	AUP1, lipid droplet regulating VLDL assembly factor
ENST00000392415.6	ENST00000602959.5	47.42	ENSG00000170035	UBE2E3	ubiquitin conjugating enzyme E2 E3
ENST00000517921.1	ENST00000521865.5	46.8	ENSG00000070756	PABPC1	poly(A) binding protein cytoplasmic 1
ENST00000368258.7	ENST00000472765.6	46.32	ENSG00000163468	CCT3	chaperonin containing TCP1 subunit 3
ENST00000528957.5	ENST00000533397.5	45.5	ENSG00000161016	RPL8	ribosomal protein L8
ENST00000373055.5	ENST00000327331.2	44.84	ENSG00000134690	CDCA8	cell division cycle associated 8
ENST00000407936.5	ENST00000470701.1	43.93	ENSG00000100142	POLR2F	RNA polymerase II subunit F
ENST00000643186.1	ENST00000642867.1	43.79	ENSG00000285339	VPS28	VPS28, ESCRT-I subunit
ENST00000551374.5	ENST00000612232.1	43.72	ENSG00000134294	SLC38A2	solute carrier family 38 member 2
ENST00000395560.7	ENST00000495446.1	43.69	ENSG00000183696	UPP1	uridine phosphorylase 1
ENST00000540667.5	ENST00000619580.4	43.39	ENSG00000159335	PTMS	parathymosin
ENST00000346798.7	ENST00000358918.7	43.16	ENSG00000142192	APP	amyloid beta precursor protein
ENST00000368258.7	ENST00000490221.5	43.06	ENSG00000163468	CCT3	chaperonin containing TCP1 subunit 3
ENST00000266077.4	ENST00000473157.1	42.92	ENSG00000125520	SLC2A4RG	SLC2A4 regulator
ENST00000519943.1	ENST00000513230.1	42.59	ENSG00000169045	HNRNPH1	heterogeneous nuclear ribonucleoprotein H1
ENST00000543245.6	ENST00000577191.5	41.68	ENSG00000072778	ACADVL	acyl-CoA dehydrogenase very long chain
ENST00000393432.8	ENST00000523921.1	41.54	ENSG00000169045	HNRNPH1	heterogeneous nuclear ribonucleoprotein H1
ENST00000487509.6	ENST00000566605.5	41.46	ENSG00000089280	FUS	FUS RNA binding protein
ENST00000322008.9	ENST00000530726.5	41.3	ENSG00000177697	CD151	CD151 molecule (Raph blood group)
ENST00000577918.5	ENST00000577875.5	41.2	ENSG00000108424	KPNB1	karyopherin subunit beta 1
ENST00000219548.8	ENST00000565813.1	40.89	ENSG00000103266	STUB1	STIP1 homology and U-box containing protein 1
ENST00000383384.6	ENST00000400034.5	40.79	ENSG00000206380	C6orf48	chromosome 6 open reading frame 48
ENST00000399672.5	ENST00000379772.3	40.29	ENSG00000101220	C20orf27	chromosome 20 open reading frame 27
ENST00000582984.5	ENST00000580033.5	40.28	ENSG00000141522	ARHGDIA	Rho GDP dissociation inhibitor alpha
ENST00000394609.6	ENST00000491592.1	40.25	ENSG00000115310	RTN4	reticulon 4
ENST00000402580.7	ENST00000464116.2	40	ENSG00000196419	XRCC6	X-ray repair cross complementing 6
ENST00000411529.6	ENST00000435711.5	39.94	ENSG00000170144	HNRNPA3	heterogeneous nuclear ribonucleoprotein A3
ENST00000393432.8	ENST00000519033.5	39.91	ENSG00000169045	HNRNPH1	heterogeneous nuclear ribonucleoprotein H1
ENST00000474990.5	ENST00000568901.2	39.6	ENSG00000089280	FUS	FUS RNA binding protein
ENST00000304858.6	ENST00000617074.4	39.31	ENSG00000170606	HSPA4	heat shock protein family A (Hsp70) member 4
ENST00000487974.1	ENST00000474990.5	39.03	ENSG00000089280	FUS	FUS RNA binding protein
ENST00000568459.5	ENST00000564178.5	38.99	ENSG00000067225	PKM	pyruvate kinase M1/2
ENST00000448812.5	ENST00000471974.1	38.79	ENSG00000170485	NPAS2	neuronal PAS domain protein 2
ENST00000552342.5	ENST00000547704.5	38.67	ENSG00000187109	NAP1L1	nucleosome assembly protein 1 like 1
ENST00000389093.7	ENST00000564178.5	38.66	ENSG00000067225	PKM	pyruvate kinase M1/2
ENST00000551374.5	ENST00000547252.5	38.46	ENSG00000134294	SLC38A2	solute carrier family 38 member 2
ENST00000352818.8	ENST00000279452.10	38.21	ENSG00000026508	CD44	CD44 molecule (Indian blood group)
ENST00000627341.2	ENST00000628642.2	38.08	ENSG00000273772	SMN2	survival of motor neuron 2, centromeric
ENST00000361308.8	ENST00000504687.5	37.92	ENSG00000160789	LMNA	lamin A/C
ENST00000552147.5	ENST00000547704.5	37.84	ENSG00000187109	NAP1L1	nucleosome assembly protein 1 like 1
ENST00000429243.6	ENST00000379786.8	37.76	ENSG00000205352	PRR13	proline rich 13
ENST00000570667.5	ENST00000571430.5	37.72	ENSG00000262771	SSBP1	single stranded DNA binding protein 1
ENST00000577918.5	ENST00000582097.5	37.72	ENSG00000108424	KPNB1	karyopherin subunit beta 1
ENST00000518867.5	ENST00000519965.1	37.67	ENSG00000161013	MGAT4B	alpha-1,3-mannosyl-glycoprotein 4-beta-N-acetylglucosaminyltransferase B
ENST00000318607.9	ENST00000521865.5	37.61	ENSG00000070756	PABPC1	poly(A) binding protein cytoplasmic 1
ENST00000598367.5	ENST00000597270.1	37.48	ENSG00000099783	HNRNPM	heterogeneous nuclear ribonucleoprotein M
ENST00000203407.5	ENST00000412343.5	37.45	ENSG00000010256	UQCRC1	ubiquinol-cytochrome c reductase core protein 1
ENST00000320225.9	ENST00000564311.5	37.44	ENSG00000205937	RNPS1	RNA binding protein with serine rich domain 1
ENST00000308774.6	ENST00000539854.1	37.42	ENSG00000173113	TRMT112	tRNA methyltransferase subunit 11-2
ENST00000565184.5	ENST00000564178.5	37.41	ENSG00000067225	PKM	pyruvate kinase M1/2
ENST00000543245.6	ENST00000579425.5	37.38	ENSG00000072778	ACADVL	acyl-CoA dehydrogenase very long chain
ENST00000292591.11	ENST00000518980.5	37.33	ENSG00000161013	MGAT4B	alpha-1,3-mannosyl-glycoprotein 4-beta-N-acetylglucosaminyltransferase B
ENST00000561644.1	ENST00000565012.1	37.19	ENSG00000178952	TUFM	Tu translation elongation factor, mitochondrial
ENST00000279387.11	ENST00000562664.5	37.11	ENSG00000149923	PPP4C	protein phosphatase 4 catalytic subunit
ENST00000547704.5	ENST00000551524.5	36.94	ENSG00000187109	NAP1L1	nucleosome assembly protein 1 like 1
ENST00000326857.9	ENST00000449482.1	36.9	ENSG00000057019	DCBLD2	discoidin, CUB and LCCL domain containing 2
ENST00000393896.6	ENST00000590151.5	36.81	ENSG00000131473	ACLY	ATP citrate lyase
ENST00000329276.9	ENST00000415272.2	36.61	ENSG00000101361	NOP56	NOP56 ribonucleoprotein
ENST00000259043.11	ENST00000382191.4	36.53	ENSG00000136527	TRA2B	transformer 2 beta homolog
ENST00000562784.1	ENST00000564178.5	36.43	ENSG00000067225	PKM	pyruvate kinase M1/2
ENST00000564993.1	ENST00000564178.5	36.29	ENSG00000067225	PKM	pyruvate kinase M1/2
ENST00000319622.10	ENST00000564178.5	36.21	ENSG00000067225	PKM	pyruvate kinase M1/2
ENST00000329276.9	ENST00000496775.5	36.09	ENSG00000101361	NOP56	NOP56 ribonucleoprotein
ENST00000350766.7	ENST00000420643.5	35.6	ENSG00000119487	MAPKAP1	mitogen-activated protein kinase associated protein 1
ENST00000551003.5	ENST00000549135.1	35.44	ENSG00000205352	PRR13	proline rich 13
ENST00000399683.7	ENST00000379772.3	35.38	ENSG00000101220	C20orf27	chromosome 20 open reading frame 27
ENST00000380591.7	ENST00000510787.5	35.34	ENSG00000145741	BTF3	basic transcription factor 3
ENST00000550934.5	ENST00000551992.5	35.3	ENSG00000187109	NAP1L1	nucleosome assembly protein 1 like 1
ENST00000564178.5	ENST00000564276.1	35.14	ENSG00000067225	PKM	pyruvate kinase M1/2
ENST00000548870.5	ENST00000547252.5	34.78	ENSG00000134294	SLC38A2	solute carrier family 38 member 2
ENST00000442819.6	ENST00000513972.5	34.75	ENSG00000169045	HNRNPH1	heterogeneous nuclear ribonucleoprotein H1
ENST00000314397.8	ENST00000511078.1	34.71	ENSG00000145912	NHP2	NHP2 ribonucleoprotein
ENST00000300688.7	ENST00000533172.5	34.45	ENSG00000167283	ATP5MG	ATP synthase membrane subunit g
ENST00000589737.5	ENST00000614705.4	34.2	ENSG00000099817	POLR2E	RNA polymerase II subunit E
ENST00000509148.1	ENST00000512805.5	34.18	ENSG00000204628	RACK1	receptor for activated C kinase 1
ENST00000645377.1	ENST00000645802.1	34.09	ENSG00000185825	BCAP31	B cell receptor associated protein 31
ENST00000371095.7	ENST00000481039.5	33.95	ENSG00000087460	GNAS	GNAS complex locus
ENST00000487045.6	ENST00000474990.5	33.88	ENSG00000089280	FUS	FUS RNA binding protein
ENST00000329276.9	ENST00000494697.5	33.84	ENSG00000101361	NOP56	NOP56 ribonucleoprotein
ENST00000354858.10	ENST00000548033.5	33.74	ENSG00000004455	AK2	adenylate kinase 2
ENST00000524013.1	ENST00000613283.2	33.68	ENSG00000136997	MYC	MYC proto-oncogene, bHLH transcription factor
ENST00000594496.5	ENST00000595112.5	33.65	ENSG00000088247	KHSRP	KH-type splicing regulatory protein
ENST00000528987.1	ENST00000642928.1	33.62	ENSG00000085063	CD59	CD59 molecule (CD59 blood group)
ENST00000318607.9	ENST00000517921.1	33.42	ENSG00000070756	PABPC1	poly(A) binding protein cytoplasmic 1
ENST00000534624.5	ENST00000532167.5	33.24	ENSG00000109971	HSPA8	heat shock protein family A (Hsp70) member 8
ENST00000519374.5	ENST00000517669.1	33.14	ENSG00000113732	ATP6V0E1	ATPase H+ transporting V0 subunit e1
ENST00000203630.9	ENST00000537126.5	33.08	ENSG00000089693	MLF2	myeloid leukemia factor 2
ENST00000302271.10	ENST00000606561.5	33.03	ENSG00000125944	HNRNPR	heterogeneous nuclear ribonucleoprotein R
ENST00000604879.5	ENST00000604841.5	32.99	ENSG00000270647	TAF15	TATA-box binding protein associated factor 15
ENST00000551217.1	ENST00000550856.5	32.88	ENSG00000089157	RPLP0	ribosomal protein lateral stalk subunit P0
ENST00000620015.4	ENST00000620528.4	32.75	ENSG00000280071	GATD3B	glutamine amidotransferase like class 1 domain containing 3B
ENST00000543245.6	ENST00000583760.1	32.73	ENSG00000072778	ACADVL	acyl-CoA dehydrogenase very long chain
ENST00000568743.1	ENST00000564178.5	32.4	ENSG00000067225	PKM	pyruvate kinase M1/2
ENST00000323013.6	ENST00000416699.5	32.31	ENSG00000189306	RRP7A	ribosomal RNA processing 7 homolog A
ENST00000233146.6	ENST00000543555.5	32.24	ENSG00000095002	MSH2	mutS homolog 2
ENST00000590887.5	ENST00000587191.3	32.18	ENSG00000011304	PTBP1	polypyrimidine tract binding protein 1
ENST00000585731.5	ENST00000590684.5	32.14	ENSG00000071564	TCF3	transcription factor 3
ENST00000576674.1	ENST00000574593.1	32.11	ENSG00000167978	SRRM2	serine/arginine repetitive matrix 2
ENST00000518716.1	ENST00000517921.1	31.97	ENSG00000070756	PABPC1	poly(A) binding protein cytoplasmic 1
ENST00000354858.10	ENST00000480134.5	31.84	ENSG00000004455	AK2	adenylate kinase 2
ENST00000264933.8	ENST00000515587.1	31.8	ENSG00000249915	PDCD6	programmed cell death 6
ENST00000543245.6	ENST00000542255.6	31.79	ENSG00000072778	ACADVL	acyl-CoA dehydrogenase very long chain
ENST00000373944.7	ENST00000395405.5	31.67	ENSG00000122952	ZWINT	ZW10 interacting kinetochore protein
ENST00000370015.8	ENST00000393712.7	31.65	ENSG00000102030	NAA10	N(alpha)-acetyltransferase 10, NatA catalytic subunit
ENST00000582520.1	ENST00000583111.5	31.61	ENSG00000141522	ARHGDIA	Rho GDP dissociation inhibitor alpha
ENST00000409716.6	ENST00000484969.5	31.56	ENSG00000144034	TPRKB	TP53RK binding protein
ENST00000373856.7	ENST00000472185.1	31.54	ENSG00000147140	NONO	non-POU domain containing octamer binding
ENST00000396301.7	ENST00000537612.1	31.53	ENSG00000134531	EMP1	epithelial membrane protein 1
ENST00000522387.5	ENST00000517403.5	31.51	ENSG00000070756	PABPC1	poly(A) binding protein cytoplasmic 1
ENST00000585731.5	ENST00000588136.5	31.47	ENSG00000071564	TCF3	transcription factor 3
ENST00000523921.1	ENST00000513230.1	31.41	ENSG00000169045	HNRNPH1	heterogeneous nuclear ribonucleoprotein H1
ENST00000478063.2	ENST00000504687.5	31.26	ENSG00000160789	LMNA	lamin A/C
ENST00000350766.7	ENST00000496658.5	31.2	ENSG00000119487	MAPKAP1	mitogen-activated protein kinase associated protein 1
ENST00000307839.9	ENST00000644185.1	31.2	ENSG00000174748	RPL15	ribosomal protein L15
ENST00000582520.1	ENST00000582309.1	31.09	ENSG00000141522	ARHGDIA	Rho GDP dissociation inhibitor alpha
ENST00000474990.5	ENST00000569760.5	31.05	ENSG00000089280	FUS	FUS RNA binding protein
ENST00000598367.5	ENST00000598999.1	30.93	ENSG00000099783	HNRNPM	heterogeneous nuclear ribonucleoprotein M
ENST00000507528.5	ENST00000614778.4	30.79	ENSG00000249915	PDCD6	programmed cell death 6
ENST00000273550.11	ENST00000526640.5	30.66	ENSG00000167996	FTH1	ferritin heavy chain 1
ENST00000256255.10	ENST00000518174.5	30.55	ENSG00000133872	SARAF	store-operated calcium entry associated regulatory factor
ENST00000372718.7	ENST00000372708.5	30.51	ENSG00000084070	SMAP2	small ArfGAP2
ENST00000419783.2	ENST00000620890.1	30.43	ENSG00000233276	GPX1	glutathione peroxidase 1
ENST00000392485.2	ENST00000582449.5	30.34	ENSG00000161547	SRSF2	serine and arginine rich splicing factor 2
ENST00000523449.5	ENST00000519033.5	30.29	ENSG00000169045	HNRNPH1	heterogeneous nuclear ribonucleoprotein H1
ENST00000491447.1	ENST00000474701.1	30.16	ENSG00000171848	RRM2	ribonucleotide reductase regulatory subunit M2
ENST00000504676.5	ENST00000606719.5	30.04	ENSG00000113712	CSNK1A1	casein kinase 1 alpha 1
ENST00000330503.11	ENST00000625286.1	30.02	ENSG00000183258	DDX41	DEAD-box helicase 41
ENST00000426808.5	ENST00000425053.5	29.94	ENSG00000156976	EIF4A2	eukaryotic translation initiation factor 4A2
ENST00000337755.9	ENST00000518867.5	29.82	ENSG00000161013	MGAT4B	alpha-1,3-mannosyl-glycoprotein 4-beta-N-acetylglucosaminyltransferase B
ENST00000598325.5	ENST00000599732.5	29.6	ENSG00000104960	PTOV1	prostate tumor overexpressed 1
ENST00000285814.8	ENST00000447132.5	29.55	ENSG00000155438	NIFK	nucleolar protein interacting with the FHA domain of MKI67
ENST00000585202.5	ENST00000589919.1	29.53	ENSG00000161547	SRSF2	serine and arginine rich splicing factor 2
ENST00000527303.1	ENST00000526416.5	29.5	ENSG00000178209	PLEC	plectin
ENST00000495216.1	ENST00000482635.1	29.32	ENSG00000069849	ATP1B3	ATPase Na+/K+ transporting subunit beta 3
ENST00000543245.6	ENST00000582379.1	29.29	ENSG00000072778	ACADVL	acyl-CoA dehydrogenase very long chain
ENST00000464949.5	ENST00000491989.1	29.25	ENSG00000135940	COX5B	cytochrome c oxidase subunit 5B
ENST00000460284.5	ENST00000471649.1	29.22	ENSG00000079246	XRCC5	X-ray repair cross complementing 5
ENST00000535020.6	ENST00000547704.5	29.17	ENSG00000187109	NAP1L1	nucleosome assembly protein 1 like 1
ENST00000541078.6	ENST00000582520.1	29.14	ENSG00000141522	ARHGDIA	Rho GDP dissociation inhibitor alpha
ENST00000544816.5	ENST00000547704.5	29.14	ENSG00000187109	NAP1L1	nucleosome assembly protein 1 like 1
ENST00000509148.1	ENST00000507756.5	29.13	ENSG00000204628	RACK1	receptor for activated C kinase 1
ENST00000570166.1	ENST00000564178.5	29.03	ENSG00000067225	PKM	pyruvate kinase M1/2
ENST00000568631.5	ENST00000564311.5	28.87	ENSG00000205937	RNPS1	RNA binding protein with serine rich domain 1
ENST00000587191.3	ENST00000585932.5	28.79	ENSG00000011304	PTBP1	polypyrimidine tract binding protein 1
ENST00000553548.5	ENST00000556647.1	28.73	ENSG00000100650	SRSF5	serine and arginine rich splicing factor 5
ENST00000405557.5	ENST00000483713.5	28.72	ENSG00000100142	POLR2F	RNA polymerase II subunit F
ENST00000557553.5	ENST00000553479.1	28.71	ENSG00000087302	RTRAF	RNA transcription, translation and transport factor
ENST00000559519.5	ENST00000625619.1	28.7	ENSG00000166803	PCLAF	PCNA clamp associated factor
ENST00000338252.7	ENST00000348386.7	28.66	ENSG00000153113	CAST	calpastatin
ENST00000378512.5	ENST00000605895.5	28.6	ENSG00000157916	RER1	retention in endoplasmic reticulum sorting receptor 1
ENST00000442151.6	ENST00000526669.6	28.44	ENSG00000026508	CD44	CD44 molecule (Indian blood group)
ENST00000476482.1	ENST00000574007.5	28.29	ENSG00000185624	P4HB	prolyl 4-hydroxylase subunit beta
ENST00000582520.1	ENST00000582984.5	28.12	ENSG00000141522	ARHGDIA	Rho GDP dissociation inhibitor alpha
ENST00000299335.7	ENST00000639671.1	28.12	ENSG00000166260	COX11	cytochrome c oxidase copper chaperone COX11
ENST00000356346.7	ENST00000526416.5	28.11	ENSG00000178209	PLEC	plectin
ENST00000454376.6	ENST00000527382.5	27.87	ENSG00000126457	PRMT1	protein arginine methyltransferase 1
ENST00000486021.5	ENST00000437100.5	27.74	ENSG00000214078	CPNE1	copine 1
ENST00000256255.10	ENST00000521265.5	27.74	ENSG00000133872	SARAF	store-operated calcium entry associated regulatory factor
ENST00000431267.2	ENST00000538364.5	27.63	ENSG00000134531	EMP1	epithelial membrane protein 1
ENST00000393227.6	ENST00000240304.5	27.6	ENSG00000108848	LUC7L3	LUC7 like 3 pre-mRNA splicing factor
ENST00000391918.6	ENST00000594523.5	27.19	ENSG00000160014	CALM3	calmodulin 3
ENST00000409628.6	ENST00000267918.9	27.08	ENSG00000140350	ANP32A	acidic nuclear phosphoprotein 32 family member A
ENST00000228136.8	ENST00000525684.1	26.97	ENSG00000110696	C11orf58	chromosome 11 open reading frame 58
ENST00000233616.8	ENST00000452063.6	26.91	ENSG00000115275	MOGS	mannosyl-oligosaccharide glucosidase
ENST00000483495.5	ENST00000486021.5	26.86	ENSG00000214078	CPNE1	copine 1
ENST00000591899.7	ENST00000589880.1	26.56	ENSG00000127540	UQCR11	ubiquinol-cytochrome c reductase, complex III subunit XI
ENST00000497060.1	ENST00000498307.5	26.56	ENSG00000070087	PFN2	profilin 2
ENST00000380087.6	ENST00000380084.8	26.51	ENSG00000102054	RBBP7	RB binding protein 7, chromatin remodeling factor
ENST00000538171.5	ENST00000576335.5	26.5	ENSG00000126602	TRAP1	TNF receptor associated protein 1
ENST00000261622.4	ENST00000565644.5	26.44	ENSG00000103257	SLC7A5	solute carrier family 7 member 5
ENST00000439918.6	ENST00000570907.5	26.34	ENSG00000185624	P4HB	prolyl 4-hydroxylase subunit beta
ENST00000263238.6	ENST00000446821.5	26.24	ENSG00000115091	ACTR3	ARP3 actin related protein 3 homolog
ENST00000484162.5	ENST00000463859.5	26.15	ENSG00000116754	SRSF11	serine and arginine rich splicing factor 11
ENST00000356948.10	ENST00000587191.3	26.11	ENSG00000011304	PTBP1	polypyrimidine tract binding protein 1
ENST00000520746.1	ENST00000521233.1	26.09	ENSG00000196591	HDAC2	histone deacetylase 2
ENST00000357668.2	ENST00000524124.5	25.99	ENSG00000153317	ASAP1	ArfGAP with SH3 domain, ankyrin repeat and PH domain 1
ENST00000259043.11	ENST00000453386.6	25.99	ENSG00000136527	TRA2B	transformer 2 beta homolog
ENST00000425611.6	ENST00000451500.5	25.92	ENSG00000173559	NABP1	nucleic acid binding protein 1
ENST00000582520.1	ENST00000583791.1	25.87	ENSG00000141522	ARHGDIA	Rho GDP dissociation inhibitor alpha
ENST00000523714.5	ENST00000521512.5	25.75	ENSG00000197043	ANXA6	annexin A6
ENST00000296674.12	ENST00000510019.5	25.59	ENSG00000186468	RPS23	ribosomal protein S23
ENST00000427469.5	ENST00000373832.5	25.39	ENSG00000180198	RCC1	regulator of chromosome condensation 1
ENST00000487045.6	ENST00000568685.1	25.34	ENSG00000089280	FUS	FUS RNA binding protein
ENST00000401730.5	ENST00000599687.1	25.15	ENSG00000104852	SNRNP70	small nuclear ribonucleoprotein U1 subunit 70
ENST00000534377.5	ENST00000530445.5	25.11	ENSG00000104529	EEF1D	eukaryotic translation elongation factor 1 delta
ENST00000487974.1	ENST00000568685.1	25.08	ENSG00000089280	FUS	FUS RNA binding protein
ENST00000330181.9	ENST00000351581.4	25.02	ENSG00000181625	SLX1B	SLX1 homolog B, structure-specific endonuclease subunit
ENST00000568578.5	ENST00000567262.5	24.75	ENSG00000147274	RBMX	RNA binding motif protein X-linked
ENST00000572278.1	ENST00000576674.1	24.74	ENSG00000167978	SRRM2	serine/arginine repetitive matrix 2
ENST00000374468.1	ENST00000579103.1	24.66	ENSG00000189266	PNRC2	proline rich nuclear receptor coactivator 2
ENST00000215375.6	ENST00000591660.5	24.6	ENSG00000099624	ATP5F1D	ATP synthase F1 subunit delta
ENST00000355725.8	ENST00000245838.12	24.55	ENSG00000125676	THOC2	THO complex 2
ENST00000444811.6	ENST00000441998.5	24.52	ENSG00000204356	NELFE	negative elongation factor complex member E
ENST00000576674.1	ENST00000572883.1	24.35	ENSG00000167978	SRRM2	serine/arginine repetitive matrix 2
ENST00000528840.1	ENST00000533408.1	24.25	ENSG00000184007	PTP4A2	protein tyrosine phosphatase type IVA, member 2
ENST00000261497.8	ENST00000537526.6	24.09	ENSG00000124422	USP22	ubiquitin specific peptidase 22
ENST00000638505.1	ENST00000639490.1	24.06	ENSG00000284254	HNRNPH1	heterogeneous nuclear ribonucleoprotein H1
ENST00000426808.5	ENST00000494445.1	23.98	ENSG00000156976	EIF4A2	eukaryotic translation initiation factor 4A2
ENST00000431879.7	ENST00000550934.5	23.92	ENSG00000187109	NAP1L1	nucleosome assembly protein 1 like 1
ENST00000361346.5	ENST00000545068.5	23.73	ENSG00000198815	FOXJ3	forkhead box J3
ENST00000401869.5	ENST00000492127.5	23.7	ENSG00000115694	STK25	serine/threonine kinase 25
ENST00000504676.5	ENST00000515768.5	23.67	ENSG00000113712	CSNK1A1	casein kinase 1 alpha 1
ENST00000645234.1	ENST00000644885.1	23.66	ENSG00000101266	CSNK2A1	casein kinase 2 alpha 1
ENST00000425016.5	ENST00000494008.5	23.65	ENSG00000230678	BRD2	bromodomain containing 2
ENST00000401869.5	ENST00000436402.5	23.55	ENSG00000115694	STK25	serine/threonine kinase 25
ENST00000423004.5	ENST00000461760.1	23.54	ENSG00000115694	STK25	serine/threonine kinase 25
ENST00000431446.7	ENST00000567262.5	23.53	ENSG00000147274	RBMX	RNA binding motif protein X-linked
ENST00000269812.7	ENST00000434325.6	23.44	ENSG00000141934	PLPP2	phospholipid phosphatase 2
ENST00000537112.5	ENST00000538085.5	23.37	ENSG00000183889
ENST00000518867.5	ENST00000520019.1	23.37	ENSG00000161013	MGAT4B	alpha-1,3-mannosyl-glycoprotein 4-beta-N-acetylglucosaminyltransferase B
ENST00000327031.8	ENST00000474265.5	23.33	ENSG00000177731	FLII	FLII, actin remodeling protein
ENST00000323213.9	ENST00000525054.1	23.32	ENSG00000149100	EIF3M	eukaryotic translation initiation factor 3 subunit M
ENST00000645377.1	ENST00000645802.1	23.16	ENSG00000185825	BCAP31	B cell receptor associated protein 31
ENST00000576674.1	ENST00000574866.1	23.13	ENSG00000167978	SRRM2	serine/arginine repetitive matrix 2
ENST00000401869.5	ENST00000494699.1	23.04	ENSG00000115694	STK25	serine/threonine kinase 25
ENST00000326092.8	ENST00000483765.5	23	ENSG00000122026	RPL21	ribosomal protein L21
ENST00000538833.6	ENST00000579854.5	22.99	ENSG00000169718	DUS1L	dihydrouridine synthase 1 like
ENST00000564311.5	ENST00000566783.1	22.98	ENSG00000205937	RNPS1	RNA binding protein with serine rich domain 1
ENST00000368445.9	ENST00000444179.5	22.96	ENSG00000160691	SHC1	SHC adaptor protein 1
ENST00000373493.9	ENST00000401893.7	22.83	ENSG00000162521	RBBP4	RB binding protein 4, chromatin remodeling factor
ENST00000550856.5	ENST00000551914.1	22.82	ENSG00000089157	RPLP0	ribosomal protein lateral stalk subunit P0
ENST00000550934.5	ENST00000551992.5	22.75	ENSG00000187109	NAP1L1	nucleosome assembly protein 1 like 1
ENST00000431446.7	ENST00000567262.5	22.73	ENSG00000147274	RBMX	RNA binding motif protein X-linked
ENST00000526669.6	ENST00000531118.5	22.63	ENSG00000026508	CD44	CD44 molecule (Indian blood group)
ENST00000336909.9	ENST00000502326.7	22.61	ENSG00000134352	IL6ST	interleukin 6 signal transducer
ENST00000314028.10	ENST00000582844.5	22.61	ENSG00000141551	CSNK1D	casein kinase 1 delta
ENST00000228251.8	ENST00000540975.5	22.58	ENSG00000060138	YBX3	Y-box binding protein 3
ENST00000510217.1	ENST00000524074.1	22.56	ENSG00000113068	PFDN1	prefoldin subunit 1
ENST00000647230.1	ENST00000647268.1	22.55	ENSG00000127616	SMARCA4	SWI/SNF related, matrix associated, actin dependent regulator of chromatin, subfamily a, member 4
ENST00000433627.9	ENST00000585887.3	22.41	ENSG00000257103	LSM14A	LSM14A, mRNA processing body assembly factor
ENST00000571378.5	ENST00000576674.1	22.41	ENSG00000167978	SRRM2	serine/arginine repetitive matrix 2
ENST00000576674.1	ENST00000571041.1	22.36	ENSG00000167978	SRRM2	serine/arginine repetitive matrix 2
ENST00000568578.5	ENST00000567262.5	22.34	ENSG00000147274	RBMX	RNA binding motif protein X-linked
ENST00000551150.5	ENST00000550856.5	22.13	ENSG00000089157	RPLP0	ribosomal protein lateral stalk subunit P0
ENST00000576894.5	ENST00000576674.1	22.12	ENSG00000167978	SRRM2	serine/arginine repetitive matrix 2
ENST00000462494.5	ENST00000647275.1	21.76	ENSG00000075624	ACTB	actin beta
ENST00000578299.1	ENST00000626021.2	21.71	NA	NA	NA
ENST00000519033.5	ENST00000522958.5	21.71	ENSG00000169045	HNRNPH1	heterogeneous nuclear ribonucleoprotein H1
ENST00000530848.5	ENST00000529516.5	21.67	ENSG00000104529	EEF1D	eukaryotic translation elongation factor 1 delta
ENST00000406752.1	ENST00000405362.1	21.58	ENSG00000116161	CACYBP	calcyclin binding protein
ENST00000574340.1	ENST00000576674.1	21.57	ENSG00000167978	SRRM2	serine/arginine repetitive matrix 2
ENST00000216034.5	ENST00000492561.1	21.44	ENSG00000100216	TOMM22	translocase of outer mitochondrial membrane 22
ENST00000604841.5	ENST00000605197.2	21.35	ENSG00000270647	TAF15	TATA-box binding protein associated factor 15
ENST00000556654.5	ENST00000555345.5	21.29	ENSG00000172590	MRPL52	mitochondrial ribosomal protein L52
ENST00000371033.9	ENST00000463057.1	21.27	ENSG00000101166	PRELID3B	PRELI domain containing 3B
ENST00000576076.1	ENST00000576674.1	21.21	ENSG00000167978	SRRM2	serine/arginine repetitive matrix 2
ENST00000579248.5	ENST00000578532.5	21.2	ENSG00000265681	RPL17	ribosomal protein L17
ENST00000518867.5	ENST00000518702.5	21.17	ENSG00000161013	MGAT4B	alpha-1,3-mannosyl-glycoprotein 4-beta-N-acetylglucosaminyltransferase B
ENST00000372969.7	ENST00000372967.3	21.09	ENSG00000168653	NDUFS5	NADH:ubiquinone oxidoreductase subunit S5
ENST00000339643.9	ENST00000271690.12	21.05	ENSG00000143420	ENSA	endosulfine alpha
ENST00000344357.9	ENST00000428402.6	21.02	ENSG00000138430	OLA1	Obg like ATPase 1
ENST00000514332.5	ENST00000520415.1	20.98	ENSG00000169045	HNRNPH1	heterogeneous nuclear ribonucleoprotein H1
ENST00000520969.5	ENST00000518867.5	20.97	ENSG00000161013	MGAT4B	alpha-1,3-mannosyl-glycoprotein 4-beta-N-acetylglucosaminyltransferase B
ENST00000576674.1	ENST00000573583.2	20.95	ENSG00000167978	SRRM2	serine/arginine repetitive matrix 2
ENST00000597731.1	ENST00000600233.5	20.89	ENSG00000104824	HNRNPL	heterogeneous nuclear ribonucleoprotein L
ENST00000569628.5	ENST00000569792.5	20.88	ENSG00000183751	TBL3	transducin beta like 3
ENST00000392006.7	ENST00000595018.5	20.84	ENSG00000105323	HNRNPUL1	heterogeneous nuclear ribonucleoprotein U like 1
ENST00000535020.6	ENST00000550934.5	20.75	ENSG00000187109	NAP1L1	nucleosome assembly protein 1 like 1
ENST00000338252.7	ENST00000514845.5	20.73	ENSG00000153113	CAST	calpastatin
ENST00000409140.7	ENST00000409151.5	20.73	ENSG00000196141	SPATS2L	spermatogenesis associated serine rich 2 like
ENST00000532741.5	ENST00000529516.5	20.73	ENSG00000104529	EEF1D	eukaryotic translation elongation factor 1 delta
ENST00000222969.9	ENST00000496696.5	20.7	ENSG00000106245	BUD31	BUD31 homolog
ENST00000557670.5	ENST00000555085.1	20.63	ENSG00000170348	TMED10	transmembrane p24 trafficking protein 10
ENST00000476434.1	ENST00000442686.1	20.63	ENSG00000161203	AP2M1	adaptor related protein complex 2 subunit mu 1
ENST00000642867.1	ENST00000642606.1	20.58	ENSG00000285339	VPS28	VPS28, ESCRT-I subunit
ENST00000346329.7	ENST00000415461.2	20.57	ENSG00000085733	CTTN	cortactin
ENST00000371145.7	ENST00000483575.5	20.56	ENSG00000101972	STAG2	stromal antigen 2
ENST00000565678.5	ENST00000564311.5	20.49	ENSG00000205937	RNPS1	RNA binding protein with serine rich domain 1
ENST00000642221.1	ENST00000592138.5	20.42	ENSG00000167460	TPM4	tropomyosin 4
ENST00000366716.1	ENST00000391865.7	20.33	ENSG00000143774	GUK1	guanylate kinase 1
ENST00000558985.5	ENST00000560468.5	20.27	ENSG00000182718	ANXA2	annexin A2
ENST00000587928.5	ENST00000589998.5	20.24	ENSG00000129351	ILF3	interleukin enhancer binding factor 3
ENST00000510199.5	ENST00000508963.1	20.24	ENSG00000204628	RACK1	receptor for activated C kinase 1
ENST00000519374.5	ENST00000517669.1	20.21	ENSG00000113732	ATP6V0E1	ATPase H+ transporting V0 subunit e1
ENST00000547173.5	ENST00000550856.5	20.19	ENSG00000089157	RPLP0	ribosomal protein lateral stalk subunit P0
ENST00000256255.10	ENST00000520303.5	20.18	ENSG00000133872	SARAF	store-operated calcium entry associated regulatory factor
ENST00000526669.6	ENST00000525241.1	20.14	ENSG00000026508	CD44	CD44 molecule (Indian blood group)
ENST00000393913.7	ENST00000410113.5	20.11	ENSG00000115363	EVA1A	eva-1 homolog A, regulator of programmed cell death
ENST00000524124.5	ENST00000518721.5	20.05	ENSG00000153317	ASAP1	ArfGAP with SH3 domain, ankyrin repeat and PH domain 1
ENST00000573451.5	ENST00000576674.1	20.02	ENSG00000167978	SRRM2	serine/arginine repetitive matrix 2
ENST00000603393.5	ENST00000604841.5	19.99	ENSG00000270647	TAF15	TATA-box binding protein associated factor 15
ENST00000321337.11	ENST00000580231.5	19.99	ENSG00000161956	SENP3	SUMO specific peptidase 3
ENST00000529516.5	ENST00000528519.1	19.93	ENSG00000104529	EEF1D	eukaryotic translation elongation factor 1 delta
ENST00000361162.10	ENST00000463004.5	19.77	ENSG00000131051	RBM39	RNA binding motif protein 39
ENST00000393712.7	ENST00000482485.1	19.77	ENSG00000102030	NAA10	N(alpha)-acetyltransferase 10, NatA catalytic subunit
ENST00000372938.9	ENST00000415526.5	19.63	ENSG00000148337	CIZ1	CDKN1A interacting zinc finger protein 1
ENST00000375710.7	ENST00000541097.5	19.61	ENSG00000134333	LDHA	lactate dehydrogenase A
ENST00000375464.6	ENST00000490488.5	19.61	ENSG00000165233	CARD19	caspase recruitment domain family member 19
ENST00000424492.7	ENST00000535391.5	19.6	ENSG00000104131	EIF3J	eukaryotic translation initiation factor 3 subunit J
ENST00000260363.9	ENST00000352331.8	19.59	ENSG00000137807	KIF23	kinesin family member 23
ENST00000318364.12	ENST00000493646.1	19.57	ENSG00000055950	MRPL43	mitochondrial ribosomal protein L43
ENST00000340833.4	ENST00000468979.1	19.49	ENSG00000101224	CDC25B	cell division cycle 25B
ENST00000595018.5	ENST00000601336.5	19.48	ENSG00000105323	HNRNPUL1	heterogeneous nuclear ribonucleoprotein U like 1
ENST00000549484.5	ENST00000644980.1	19.42	ENSG00000225210	DUXAP9	double homeobox A pseudogene 9
ENST00000262965.9	ENST00000585731.5	19.37	ENSG00000071564	TCF3	transcription factor 3
ENST00000338252.7	ENST00000437034.6	19.3	ENSG00000153113	CAST	calpastatin
ENST00000574734.5	ENST00000571029.1	19.25	ENSG00000129235	TXNDC17	thioredoxin domain containing 17
ENST00000409628.6	ENST00000267918.9	19.24	ENSG00000140350	ANP32A	acidic nuclear phosphoprotein 32 family member A
ENST00000604879.5	ENST00000604694.1	19.23	ENSG00000270647	TAF15	TATA-box binding protein associated factor 15
ENST00000515317.5	ENST00000512750.1	19.22	ENSG00000236177	HLA-DPA1	major histocompatibility complex, class II, DP alpha 1
ENST00000382686.8	ENST00000565845.5	19.19	ENSG00000168488	ATXN2L	ataxin 2 like
ENST00000515317.5	ENST00000512750.1	19.17	ENSG00000236177	HLA-DPA1	major histocompatibility complex, class II, DP alpha 1
ENST00000422447.7	ENST00000541097.5	19.14	ENSG00000134333	LDHA	lactate dehydrogenase A
ENST00000541428.5	ENST00000517903.5	19.14	ENSG00000198363	ASPH	aspartate beta-hydroxylase
ENST00000319449.8	ENST00000393438.6	19.13	ENSG00000176783	RUFY1	RUN and FYVE domain containing 1
ENST00000561609.5	ENST00000569857.5	19.11	ENSG00000067225	PKM	pyruvate kinase M1/2
ENST00000510756.5	ENST00000510500.5	19.1	ENSG00000153113	CAST	calpastatin
ENST00000264993.7	ENST00000420115.6	19.03	ENSG00000091527	CDV3	CDV3 homolog
ENST00000454468.5	ENST00000439029.5	19.01	ENSG00000136699	SMPD4	sphingomyelin phosphodiesterase 4
ENST00000271877.11	ENST00000441890.5	18.92	ENSG00000143569	UBAP2L	ubiquitin associated protein 2 like
ENST00000534781.1	ENST00000528957.5	18.92	ENSG00000161016	RPL8	ribosomal protein L8
ENST00000566408.5	ENST00000565813.1	18.91	ENSG00000103266	STUB1	STIP1 homology and U-box containing protein 1
ENST00000601393.1	ENST00000596860.1	18.86	ENSG00000077312	SNRPA	small nuclear ribonucleoprotein polypeptide A
ENST00000374468.1	ENST00000579103.1	18.85	ENSG00000189266	PNRC2	proline rich nuclear receptor coactivator 2
ENST00000414700.7	ENST00000553474.5	18.82	ENSG00000182199	SHMT2	serine hydroxymethyltransferase 2
ENST00000389462.8	ENST00000619580.4	18.81	ENSG00000159335	PTMS	parathymosin
ENST00000481828.5	ENST00000615825.1	18.77	ENSG00000196549	MME	membrane metalloendopeptidase
ENST00000510199.5	ENST00000508963.1	18.77	ENSG00000204628	RACK1	receptor for activated C kinase 1
ENST00000525223.1	ENST00000526133.1	18.72	ENSG00000104529	EEF1D	eukaryotic translation elongation factor 1 delta
ENST00000493772.5	ENST00000473157.1	18.71	ENSG00000125520	SLC2A4RG	SLC2A4 regulator
ENST00000591798.5	ENST00000587197.1	18.68	ENSG00000130816	DNMT1	DNA methyltransferase 1
ENST00000306796.9	ENST00000579854.5	18.65	ENSG00000169718	DUS1L	dihydrouridine synthase 1 like
ENST00000302217.9	ENST00000627726.2	18.62	ENSG00000071054	MAP4K4	mitogen-activated protein kinase kinase kinase kinase 4
ENST00000414664.5	ENST00000420363.5	18.58	ENSG00000214078	CPNE1	copine 1
ENST00000529516.5	ENST00000526710.1	18.54	ENSG00000104529	EEF1D	eukaryotic translation elongation factor 1 delta
ENST00000529272.5	ENST00000534377.5	18.52	ENSG00000104529	EEF1D	eukaryotic translation elongation factor 1 delta
ENST00000374038.7	ENST00000463004.5	18.42	ENSG00000131051	RBM39	RNA binding motif protein 39
ENST00000490093.5	ENST00000485280.1	18.39	ENSG00000075785	RAB7A	RAB7A, member RAS oncogene family
ENST00000321464.6	ENST00000514251.5	18.32	ENSG00000177311	ZBTB38	zinc finger and BTB domain containing 38
ENST00000507118.5	ENST00000545620.5	18.25	ENSG00000113658	SMAD5	SMAD family member 5
ENST00000591798.5	ENST00000591239.1	18.22	ENSG00000130816	DNMT1	DNA methyltransferase 1
ENST00000587191.3	ENST00000587094.2	18.2	ENSG00000011304	PTBP1	polypyrimidine tract binding protein 1
ENST00000309324.8	ENST00000587950.5	18.16	ENSG00000174917	C19orf70	chromosome 19 open reading frame 70
ENST00000497177.1	ENST00000496382.1	18.13	ENSG00000156976	EIF4A2	eukaryotic translation initiation factor 4A2
ENST00000600410.5	ENST00000598959.5	18.13	ENSG00000105373	NOP53	NOP53 ribosome biogenesis factor
ENST00000428192.6	ENST00000538426.5	18.03	ENSG00000167770	OTUB1	OTU deubiquitinase, ubiquitin aldehyde binding 1
ENST00000473573.5	ENST00000464916.1	18.03	ENSG00000164692	COL1A2	collagen type I alpha 2 chain
ENST00000361059.7	ENST00000502394.1	17.93	ENSG00000280987		matrin 3
ENST00000378654.8	ENST00000646932.1	17.85	ENSG00000136143	SUCLA2	succinate-CoA ligase ADP-forming beta subunit
ENST00000261868.9	ENST00000535391.5	17.85	ENSG00000104131	EIF3J	eukaryotic translation initiation factor 3 subunit J
ENST00000416195.1	ENST00000640958.1	17.82	ENSG00000172845	SP3	Sp3 transcription factor
ENST00000397442.5	ENST00000414664.5	17.8	ENSG00000214078	CPNE1	copine 1
ENST00000391865.7	ENST00000472939.5	17.8	ENSG00000143774	GUK1	guanylate kinase 1
ENST00000389253.8	ENST00000355667.10	17.79	ENSG00000079805	DNM2	dynamin 2
ENST00000360614.7	ENST00000590729.5	17.77	ENSG00000196365	LONP1	lon peptidase 1, mitochondrial
ENST00000263962.12	ENST00000467460.5	17.77	ENSG00000114757	PEX5L	peroxisomal biogenesis factor 5 like
ENST00000346329.7	ENST00000527962.5	17.76	ENSG00000085733	CTTN	cortactin
ENST00000312239.9	ENST00000375003.6	17.72	ENSG00000127483	HP1BP3	heterochromatin protein 1 binding protein 3
ENST00000529516.5	ENST00000524883.1	17.72	ENSG00000104529	EEF1D	eukaryotic translation elongation factor 1 delta
ENST00000368321.7	ENST00000368320.7	17.69	ENSG00000132680	KHDC4	KH domain containing 4, pre-mRNA splicing factor
ENST00000441890.5	ENST00000456325.5	17.66	ENSG00000143569	UBAP2L	ubiquitin associated protein 2 like
ENST00000267973.6	ENST00000558311.5	17.61	ENSG00000140395	WDR61	WD repeat domain 61
ENST00000371132.8	ENST00000467096.5	17.57	ENSG00000124222	STX16	syntaxin 16
ENST00000269260.6	ENST00000412477.7	17.56	ENSG00000141480	ARRB2	arrestin beta 2
ENST00000645460.1	ENST00000647268.1	17.52	ENSG00000127616	SMARCA4	SWI/SNF related, matrix associated, actin dependent regulator of chromatin, subfamily a, member 4
ENST00000529272.5	ENST00000534377.5	17.52	ENSG00000104529	EEF1D	eukaryotic translation elongation factor 1 delta
ENST00000310118.8	ENST00000417952.5	17.49	ENSG00000175166	PSMD2	proteasome 26S subunit, non-ATPase 2
ENST00000457805.6	ENST00000602683.5	17.47	ENSG00000184007	PTP4A2	protein tyrosine phosphatase type IVA, member 2
ENST00000327031.8	ENST00000579294.5	17.44	ENSG00000177731	FLII	FLII, actin remodeling protein
ENST00000372483.8	ENST00000372480.1	17.4	ENSG00000148335	NTMT1	N-terminal Xaa-Pro-Lys N-methyltransferase 1
ENST00000473593.1	ENST00000457054.6	17.33	ENSG00000170248	PDCD6IP	programmed cell death 6 interacting protein
ENST00000551182.1	ENST00000550162.1	17.31	ENSG00000110955	ATP5F1B	ATP synthase F1 subunit beta
ENST00000303251.10	ENST00000495458.5	17.29	ENSG00000169228	RAB24	RAB24, member RAS oncogene family
ENST00000565438.1	ENST00000567262.5	17.23	ENSG00000147274	RBMX	RNA binding motif protein X-linked
ENST00000554989.1	ENST00000553652.5	17.21	ENSG00000166165	CKB	creatine kinase B
ENST00000603067.5	ENST00000604879.5	17.2	ENSG00000270647	TAF15	TATA-box binding protein associated factor 15
ENST00000313324.8	ENST00000616824.1	17.17	ENSG00000178397	FAM220A	family with sequence similarity 220 member A
ENST00000250101.9	ENST00000571029.1	17.14	ENSG00000129235	TXNDC17	thioredoxin domain containing 17
ENST00000288344.14	ENST00000486741.5	17.13	ENSG00000205581	HMGN1	high mobility group nucleosome binding domain 1
ENST00000493782.5	ENST00000463563.6	17.07	ENSG00000163714	U2SURP	U2 snRNP associated SURP domain containing
ENST00000274562.13	ENST00000505223.5	17.07	ENSG00000133706	LARS	leucyl-tRNA synthetase
ENST00000414664.5	ENST00000434795.5	17.05	ENSG00000214078	CPNE1	copine 1
ENST00000395218.3	ENST00000523067.5	17.02	ENSG00000169398	PTK2	protein tyrosine kinase 2
ENST00000397063.8	ENST00000464747.5	17.01	ENSG00000116044	NFE2L2	nuclear factor, erythroid 2 like 2
ENST00000604841.5	ENST00000603346.1	17	ENSG00000270647	TAF15	TATA-box binding protein associated factor 15
ENST00000647112.1	ENST00000646806.1	17	ENSG00000111642	CHD4	chromodomain helicase DNA binding protein 4
ENST00000462712.5	ENST00000451500.5	16.96	ENSG00000173559	NABP1	nucleic acid binding protein 1
ENST00000529272.5	ENST00000526340.5	16.96	ENSG00000104529	EEF1D	eukaryotic translation elongation factor 1 delta
ENST00000595444.1	ENST00000594999.1	16.93	ENSG00000130312	MRPL34	mitochondrial ribosomal protein L34
ENST00000368864.8	ENST00000607388.1	16.93	ENSG00000197498	RPF2	ribosome production factor 2 homolog
ENST00000518980.5	ENST00000519965.1	16.89	ENSG00000161013	MGAT4B	alpha-1,3-mannosyl-glycoprotein 4-beta-N-acetylglucosaminyltransferase B
ENST00000216122.8	ENST00000465557.1	16.86	ENSG00000100297	MCM5	minichromosome maintenance complex component 5
ENST00000399959.7	ENST00000615742.4	16.8	ENSG00000215301	DDX3X	DEAD-box helicase 3 X-linked
ENST00000267950.12	ENST00000560595.5	16.76	ENSG00000140374	ETFA	electron transfer flavoprotein subunit alpha
ENST00000646806.1	ENST00000642594.1	16.71	ENSG00000111642	CHD4	chromodomain helicase DNA binding protein 4
ENST00000591798.5	ENST00000587604.1	16.7	ENSG00000130816	DNMT1	DNA methyltransferase 1
ENST00000377890.6	ENST00000537508.5	16.69	ENSG00000168003	SLC3A2	solute carrier family 3 member 2
ENST00000591798.5	ENST00000589351.5	16.55	ENSG00000130816	DNMT1	DNA methyltransferase 1
ENST00000599582.1	ENST00000598959.5	16.54	ENSG00000105373	NOP53	NOP53 ribosome biogenesis factor
ENST00000436461.6	ENST00000466704.1	16.5	ENSG00000122786	CALD1	caldesmon 1
ENST00000584848.5	ENST00000583564.5	16.5	ENSG00000183010	PYCR1	pyrroline-5-carboxylate reductase 1
ENST00000358715.3	ENST00000432118.6	16.49	ENSG00000072571	HMMR	hyaluronan mediated motility receptor
ENST00000556825.5	ENST00000554600.5	16.48	ENSG00000182199	SHMT2	serine hydroxymethyltransferase 2
ENST00000486310.5	ENST00000493378.1	16.41	ENSG00000168374	ARF4	ADP ribosylation factor 4
ENST00000389462.8	ENST00000540667.5	16.4	ENSG00000159335	PTMS	parathymosin
ENST00000381724.7	ENST00000381719.7	16.38	ENSG00000088832	FKBP1A	FK506 binding protein 1A
ENST00000642886.1	ENST00000643977.1	16.38	ENSG00000168036	CTNNB1	catenin beta 1
ENST00000576020.5	ENST00000571029.1	16.31	ENSG00000129235	TXNDC17	thioredoxin domain containing 17
ENST00000361546.6	ENST00000271877.11	16.31	ENSG00000143569	UBAP2L	ubiquitin associated protein 2 like
ENST00000455343.5	ENST00000461849.1	16.3	ENSG00000131051	RBM39	RNA binding motif protein 39
ENST00000561733.5	ENST00000567262.5	16.28	ENSG00000147274	RBMX	RNA binding motif protein X-linked
ENST00000444778.1	ENST00000465557.1	16.19	ENSG00000100297	MCM5	minichromosome maintenance complex component 5
ENST00000382533.8	ENST00000467636.1	16.17	ENSG00000150459	SAP18	Sin3A associated protein 18
ENST00000464824.2	ENST00000531455.5	16.13	ENSG00000143537	ADAM15	ADAM metallopeptidase domain 15
ENST00000354532.7	ENST00000598587.1	16.11	ENSG00000076928	ARHGEF1	uncharacterized LOC100505585
ENST00000371144.7	ENST00000483575.5	16.1	ENSG00000101972	STAG2	stromal antigen 2
ENST00000589861.2	ENST00000585957.2	16.09	ENSG00000133275	CSNK1G2	casein kinase 1 gamma 2
ENST00000341197.8	ENST00000413823.1	16.05	ENSG00000124191	TOX2	TOX high mobility group box family member 2
ENST00000549065.5	ENST00000612696.4	16.05	ENSG00000244306		double homeobox A pseudogene 10
ENST00000553635.5	ENST00000555547.5	16.04	ENSG00000100650	SRSF5	serine and arginine rich splicing factor 5
ENST00000414536.6	ENST00000400034.5	16.03	ENSG00000206380	C6orf48	chromosome 6 open reading frame 48
ENST00000388749.7	ENST00000601449.5	16	ENSG00000104824	HNRNPL	heterogeneous nuclear ribonucleoprotein L
ENST00000346329.7	ENST00000483662.2	15.98	ENSG00000085733	CTTN	cortactin
ENST00000392179.4	ENST00000480762.5	15.96	ENSG00000158864	NDUFS2	NADH:ubiquinone oxidoreductase core subunit S2
ENST00000299613.10	ENST00000450114.6	15.93	ENSG00000166483	WEE1	WEE1 G2 checkpoint kinase
ENST00000538085.5	ENST00000534258.1	15.88	ENSG00000183889
ENST00000340394.12	ENST00000568266.5	15.8	ENSG00000168488	ATXN2L	ataxin 2 like
ENST00000348386.7	ENST00000514845.5	15.79	ENSG00000153113	CAST	calpastatin
ENST00000441890.5	ENST00000493867.1	15.77	ENSG00000143569	UBAP2L	ubiquitin associated protein 2 like
ENST00000261207.9	ENST00000551781.2	15.73	ENSG00000058272	PPP1R12A	protein phosphatase 1 regulatory subunit 12A
ENST00000361162.10	ENST00000374038.7	15.72	ENSG00000131051	RBM39	RNA binding motif protein 39
ENST00000381653.9	ENST00000476071.5	15.69	ENSG00000088833	NSFL1C	NSFL1 cofactor
ENST00000303575.8	ENST00000557670.5	15.65	ENSG00000170348	TMED10	transmembrane p24 trafficking protein 10
ENST00000317677.9	ENST00000414664.5	15.57	ENSG00000214078	CPNE1	copine 1
ENST00000368073.7	ENST00000481831.1	15.54	ENSG00000132716	DCAF8	DDB1 and CUL4 associated factor 8
ENST00000504203.5	ENST00000502929.5	15.51	ENSG00000280987		matrin 3
ENST00000590347.5	ENST00000587169.5	15.49	ENSG00000099622	CIRBP	cold inducible RNA binding protein
ENST00000532120.1	ENST00000530702.1	15.48	ENSG00000110321	EIF4G2	eukaryotic translation initiation factor 4 gamma 2
ENST00000392179.4	ENST00000492153.1	15.43	ENSG00000158864	NDUFS2	NADH:ubiquinone oxidoreductase core subunit S2
ENST00000359692.10	ENST00000355667.10	15.42	ENSG00000079805	DNM2	dynamin 2
ENST00000576087.1	ENST00000575078.5	15.42	ENSG00000185359	HGS	hepatocyte growth factor-regulated tyrosine kinase substrate
ENST00000646394.1	ENST00000621891.1	15.4	ENSG00000125779	PANK2	pantothenate kinase 2
ENST00000397195.9	ENST00000397193.7	15.38	ENSG00000007168	PAFAH1B1	platelet activating factor acetylhydrolase 1b regulatory subunit 1
ENST00000558985.5	ENST00000560466.5	15.36	ENSG00000182718	ANXA2	annexin A2
ENST00000409649.5	ENST00000452955.1	15.35	ENSG00000136718	IMP4	IMP4, U3 small nucleolar ribonucleoprotein
ENST00000457133.5	ENST00000484797.5	15.3	ENSG00000224740	FLOT1	flotillin 1
ENST00000580675.1	ENST00000581962.1	15.28	ENSG00000099810	MTAP	methylthioadenosine phosphorylase
ENST00000347699.8	ENST00000634702.1	15.26	ENSG00000071054	MAP4K4	mitogen-activated protein kinase kinase kinase kinase 4
ENST00000397195.9	ENST00000609078.1	15.25	ENSG00000007168	PAFAH1B1	platelet activating factor acetylhydrolase 1b regulatory subunit 1
ENST00000588161.5	ENST00000586618.5	15.23	ENSG00000126254	RBM42	RNA binding motif protein 42
ENST00000420363.5	ENST00000437340.5	15.22	ENSG00000214078	CPNE1	copine 1
ENST00000506750.5	ENST00000503165.5	15.18	ENSG00000039123	MTREX	Mtr4 exosome RNA helicase
ENST00000376561.7	ENST00000527962.5	15.15	ENSG00000085733	CTTN	cortactin
ENST00000493185.2	ENST00000540080.5	15.15	ENSG00000122705	CLTA	clathrin light chain A
ENST00000561798.1	ENST00000630839.2	15.09	ENSG00000140740	UQCRC2	ubiquinol-cytochrome c reductase core protein 2
ENST00000593829.5	ENST00000597776.1	15.08	ENSG00000130520	LSM4	LSM4 homolog, U6 small nuclear RNA and mRNA degradation associated
ENST00000502326.7	ENST00000506241.1	15.07	ENSG00000134352	IL6ST	interleukin 6 signal transducer
ENST00000361148.6	ENST00000395405.5	15.06	ENSG00000122952	ZWINT	ZW10 interacting kinetochore protein
ENST00000468479.5	ENST00000490140.1	15.05	ENSG00000160752	FDPS	farnesyl diphosphate synthase
ENST00000262482.10	ENST00000576229.5	15	ENSG00000108523	RNF167	ring finger protein 167
ENST00000642886.1	ENST00000644867.1	14.97	ENSG00000168036	CTNNB1	catenin beta 1
ENST00000317677.9	ENST00000437340.5	14.96	ENSG00000214078	CPNE1	copine 1
ENST00000306869.6	ENST00000579842.5	14.96	ENSG00000169738	DCXR	dicarbonyl and L-xylulose reductase
ENST00000453954.6	ENST00000585731.5	14.83	ENSG00000071564	TCF3	transcription factor 3
ENST00000322910.9	ENST00000578579.2	14.82	ENSG00000072778	ACADVL	acyl-CoA dehydrogenase very long chain
ENST00000597776.1	ENST00000593564.2	14.78	ENSG00000130520	LSM4	LSM4 homolog, U6 small nuclear RNA and mRNA degradation associated
ENST00000452355.7	ENST00000589919.1	14.76	ENSG00000161547	SRSF2	serine and arginine rich splicing factor 2
ENST00000556142.5	ENST00000557033.1	14.75	ENSG00000092199	HNRNPC	heterogeneous nuclear ribonucleoprotein C (C1/C2)
ENST00000393565.5	ENST00000471767.1	14.74	ENSG00000113758	DBN1	drebrin 1
ENST00000520992.5	ENST00000517485.5	14.74	ENSG00000164754	RAD21	RAD21 cohesin complex component
ENST00000601449.5	ENST00000597731.1	14.7	ENSG00000104824	HNRNPL	heterogeneous nuclear ribonucleoprotein L
ENST00000417122.6	ENST00000488494.5	14.69	ENSG00000150093	ITGB1	integrin subunit beta 1
ENST00000423004.5	ENST00000436402.5	14.69	ENSG00000115694	STK25	serine/threonine kinase 25
ENST00000495383.5	ENST00000492277.5	14.68	ENSG00000162244	RPL29	ribosomal protein L29
ENST00000322810.8	ENST00000436759.6	14.66	ENSG00000178209	PLEC	plectin
ENST00000395366.2	ENST00000441461.5	14.62	ENSG00000213639	PPP1CB	protein phosphatase 1 catalytic subunit beta
ENST00000348956.6	ENST00000555039.1	14.61	ENSG00000166165	CKB	creatine kinase B
ENST00000354532.7	ENST00000337665.8	14.6	ENSG00000076928	ARHGEF1	uncharacterized LOC100505585
ENST00000393710.7	ENST00000484950.5	14.58	ENSG00000102030	NAA10	N(alpha)-acetyltransferase 10, NatA catalytic subunit
ENST00000344357.9	ENST00000428402.6	14.48	ENSG00000138430	OLA1	Obg like ATPase 1
ENST00000582520.1	ENST00000579121.5	14.47	ENSG00000141522	ARHGDIA	Rho GDP dissociation inhibitor alpha
ENST00000381692.6	ENST00000492229.1	14.46	ENSG00000159140	SON	SON DNA binding protein
ENST00000370015.8	ENST00000466877.5	14.45	ENSG00000102030	NAA10	N(alpha)-acetyltransferase 10, NatA catalytic subunit
ENST00000586171.1	ENST00000585663.1	14.45	ENSG00000160877	NACC1	nucleus accumbens associated 1
ENST00000306796.9	ENST00000538833.6	14.45	ENSG00000169718	DUS1L	dihydrouridine synthase 1 like
ENST00000310118.8	ENST00000496925.5	14.42	ENSG00000175166	PSMD2	proteasome 26S subunit, non-ATPase 2
ENST00000470563.5	ENST00000455343.5	14.39	ENSG00000131051	RBM39	RNA binding motif protein 39
ENST00000522098.1	ENST00000523589.5	14.37	ENSG00000120885	CLU	clusterin
ENST00000391865.7	ENST00000470040.5	14.35	ENSG00000143774	GUK1	guanylate kinase 1
ENST00000337755.9	ENST00000522293.5	14.35	ENSG00000161013	MGAT4B	alpha-1,3-mannosyl-glycoprotein 4-beta-N-acetylglucosaminyltransferase B
ENST00000381072.5	ENST00000468050.1	14.32	ENSG00000067057	PFKP	phosphofructokinase, platelet
ENST00000445152.1	ENST00000487025.1	14.29	ENSG00000231116	VARS	valyl-tRNA synthetase
ENST00000345496.6	ENST00000462569.5	14.27	ENSG00000184787	UBE2G2	ubiquitin conjugating enzyme E2 G2
ENST00000361675.6	ENST00000436461.6	14.25	ENSG00000122786	CALD1	caldesmon 1
ENST00000368319.3	ENST00000482337.5	14.24	ENSG00000132680	KHDC4	KH domain containing 4, pre-mRNA splicing factor
ENST00000345496.6	ENST00000481546.1	14.22	ENSG00000184787	UBE2G2	ubiquitin conjugating enzyme E2 G2
ENST00000574980.5	ENST00000573842.1	14.21	ENSG00000103145	HCFC1R1	host cell factor C1 regulator 1
ENST00000435070.6	ENST00000456847.7	14.21	ENSG00000111605	CPSF6	cleavage and polyadenylation specific factor 6
ENST00000569943.6	ENST00000564659.1	14.2	ENSG00000140983	RHOT2	ras homolog family member T2
ENST00000422748.5	ENST00000436461.6	14.2	ENSG00000122786	CALD1	caldesmon 1
ENST00000584320.5	ENST00000585242.5	14.19	ENSG00000087191	PSMC5	proteasome 26S subunit, ATPase 5
ENST00000482563.1	ENST00000455343.5	14.17	ENSG00000131051	RBM39	RNA binding motif protein 39
ENST00000565845.5	ENST00000562583.5	14.14	ENSG00000168488	ATXN2L	ataxin 2 like
ENST00000423823.6	ENST00000627982.2	14.12	ENSG00000089335	ZNF302	zinc finger protein 302
ENST00000436461.6	ENST00000430085.5	14.12	ENSG00000122786	CALD1	caldesmon 1
ENST00000421687.6	ENST00000470443.5	14.11	ENSG00000090621	PABPC4	poly(A) binding protein cytoplasmic 4
ENST00000361162.10	ENST00000465158.5	14.08	ENSG00000131051	RBM39	RNA binding motif protein 39
ENST00000427413.5	ENST00000448812.5	14.08	ENSG00000170485	NPAS2	neuronal PAS domain protein 2
ENST00000576498.5	ENST00000570355.1	14.07	ENSG00000185359	HGS	hepatocyte growth factor-regulated tyrosine kinase substrate
ENST00000587962.6	ENST00000588633.1	14.03	ENSG00000104886	PLEKHJ1	pleckstrin homology domain containing J1
ENST00000560738.1	ENST00000633485.1	14.03	ENSG00000140575	IQGAP1	IQ motif containing GTPase activating protein 1
ENST00000337755.9	ENST00000518702.5	14.02	ENSG00000161013	MGAT4B	alpha-1,3-mannosyl-glycoprotein 4-beta-N-acetylglucosaminyltransferase B
ENST00000410079.7	ENST00000508530.5	14	ENSG00000077380	DYNC1I2	dynein cytoplasmic 1 intermediate chain 2
ENST00000464283.5	ENST00000498694.1	13.94	ENSG00000171793	CTPS1	CTP synthase 1
ENST00000350766.7	ENST00000427078.5	13.94	ENSG00000119487	MAPKAP1	mitogen-activated protein kinase associated protein 1
ENST00000391865.7	ENST00000471270.5	13.9	ENSG00000143774	GUK1	guanylate kinase 1
ENST00000309190.9	ENST00000510756.5	13.87	ENSG00000153113	CAST	calpastatin
ENST00000292476.9	ENST00000436336.6	13.86	ENSG00000160917	CPSF4	cleavage and polyadenylation specific factor 4
ENST00000442656.6	ENST00000553494.5	13.85	ENSG00000198901	PRC1	protein regulator of cytokinesis 1
ENST00000368694.7	ENST00000368687.1	13.81	ENSG00000160679	CHTOP	chromatin target of PRMT1
ENST00000492144.5	ENST00000494445.1	13.81	ENSG00000156976	EIF4A2	eukaryotic translation initiation factor 4A2
ENST00000460830.1	ENST00000482088.5	13.79	ENSG00000176978	DPP7	dipeptidyl peptidase 7
ENST00000472897.5	ENST00000489344.5	13.78	ENSG00000102317	RBM3	RNA binding motif protein 3
ENST00000324544.6	ENST00000393608.5	13.77	ENSG00000148337	CIZ1	CDKN1A interacting zinc finger protein 1
ENST00000645982.1	ENST00000643977.1	13.76	ENSG00000168036	CTNNB1	catenin beta 1
ENST00000557487.5	ENST00000553474.5	13.72	ENSG00000182199	SHMT2	serine hydroxymethyltransferase 2
ENST00000532741.5	ENST00000530848.5	13.71	ENSG00000104529	EEF1D	eukaryotic translation elongation factor 1 delta
ENST00000484957.1	ENST00000580675.1	13.7	ENSG00000099810	MTAP	methylthioadenosine phosphorylase
ENST00000468086.1	ENST00000455343.5	13.69	ENSG00000131051	RBM39	RNA binding motif protein 39
ENST00000531447.2	ENST00000532338.5	13.68	ENSG00000185122	HSF1	heat shock transcription factor 1
ENST00000550205.1	ENST00000637386.1	13.66	ENSG00000089159	PXN	paxillin
ENST00000394231.7	ENST00000577810.1	13.65	ENSG00000141741	MIEN1	migration and invasion enhancer 1
ENST00000401607.6	ENST00000430570.5	13.65	ENSG00000214078	CPNE1	copine 1
ENST00000266014.10	ENST00000491606.5	13.64	ENSG00000016864	GLT8D1	glycosyltransferase 8 domain containing 1
ENST00000487938.5	ENST00000485947.1	13.64	ENSG00000026025	VIM	vimentin
ENST00000570655.1	ENST00000574593.1	13.6	ENSG00000167978	SRRM2	serine/arginine repetitive matrix 2
ENST00000263574.9	ENST00000278756.7	13.57	ENSG00000084234	APLP2	amyloid beta precursor like protein 2
ENST00000455343.5	ENST00000528062.7	13.56	ENSG00000131051	RBM39	RNA binding motif protein 39
ENST00000354532.7	ENST00000598444.1	13.56	ENSG00000076928	ARHGEF1	uncharacterized LOC100505585
ENST00000377759.8	ENST00000431277.5	13.52	ENSG00000089006	SNX5	sorting nexin 5
ENST00000578351.1	ENST00000582309.1	13.51	ENSG00000141522	ARHGDIA	Rho GDP dissociation inhibitor alpha
ENST00000481159.1	ENST00000445152.1	13.49	ENSG00000231116	VARS	valyl-tRNA synthetase
ENST00000495293.5	ENST00000455343.5	13.45	ENSG00000131051	RBM39	RNA binding motif protein 39
ENST00000580675.1	ENST00000580900.5	13.43	ENSG00000099810	MTAP	methylthioadenosine phosphorylase
ENST00000638410.1	ENST00000639115.1	13.38	ENSG00000082212	ME2	malic enzyme 2
ENST00000373896.7	ENST00000616568.5	13.38	ENSG00000119403	PHF19	PHD finger protein 19
ENST00000512273.5	ENST00000515446.1	13.37	ENSG00000169045	HNRNPH1	heterogeneous nuclear ribonucleoprotein H1
ENST00000421882.5	ENST00000627726.2	13.36	ENSG00000071054	MAP4K4	mitogen-activated protein kinase kinase kinase kinase 4
ENST00000523853.1	ENST00000518382.1	13.33	ENSG00000104738	MCM4	minichromosome maintenance complex component 4
ENST00000393795.7	ENST00000587209.5	13.32	ENSG00000131470	PSMC3IP	PSMC3 interacting protein
ENST00000372797.7	ENST00000461993.1	13.3	ENSG00000131236	CAP1	cyclase associated actin cytoskeleton regulatory protein 1
ENST00000518867.5	ENST00000520822.5	13.3	ENSG00000161013	MGAT4B	alpha-1,3-mannosyl-glycoprotein 4-beta-N-acetylglucosaminyltransferase B
ENST00000292211.4	ENST00000491572.1	13.28	ENSG00000160714	UBE2Q1	ubiquitin conjugating enzyme E2 Q1
ENST00000512041.6	ENST00000506273.1	13.26	ENSG00000167085	PHB	prohibitin
ENST00000381692.6	ENST00000429093.6	13.23	ENSG00000159140	SON	SON DNA binding protein
ENST00000485947.1	ENST00000495528.1	13.22	ENSG00000026025	VIM	vimentin
ENST00000400780.8	ENST00000531447.2	13.21	ENSG00000185122	HSF1	heat shock transcription factor 1
ENST00000521720.5	ENST00000512273.5	13.21	ENSG00000169045	HNRNPH1	heterogeneous nuclear ribonucleoprotein H1
ENST00000309061.11	ENST00000589854.1	13.2	ENSG00000141994	DUS3L	dihydrouridine synthase 3 like
ENST00000455343.5	ENST00000477334.1	13.17	ENSG00000131051	RBM39	RNA binding motif protein 39
ENST00000394434.6	ENST00000505223.5	13.17	ENSG00000133706	LARS	leucyl-tRNA synthetase
ENST00000391865.7	ENST00000469973.1	13.13	ENSG00000143774	GUK1	guanylate kinase 1
ENST00000510872.5	ENST00000507863.1	13.07	ENSG00000145495	MARCH6	membrane associated ring-CH-type finger 6
ENST00000457133.5	ENST00000484797.5	13.07	ENSG00000224740	FLOT1	flotillin 1
ENST00000599892.5	ENST00000598875.1	13.06	ENSG00000011422	PLAUR	plasminogen activator, urokinase receptor
ENST00000510872.5	ENST00000507863.1	13.06	ENSG00000145495	MARCH6	membrane associated ring-CH-type finger 6
ENST00000524470.1	ENST00000529412.1	13.03	ENSG00000105397	TYK2	tyrosine kinase 2
ENST00000493185.2	ENST00000538225.5	13.03	ENSG00000122705	CLTA	clathrin light chain A
ENST00000425019.5	ENST00000417294.5	12.99	ENSG00000071054	MAP4K4	mitogen-activated protein kinase kinase kinase kinase 4
ENST00000403346.7	ENST00000487962.5	12.99	ENSG00000115694	STK25	serine/threonine kinase 25
ENST00000409322.5	ENST00000463074.1	12.99	ENSG00000135930	EIF4E2	eukaryotic translation initiation factor 4E family member 2
ENST00000414664.5	ENST00000437340.5	12.99	ENSG00000214078	CPNE1	copine 1
ENST00000522451.5	ENST00000518867.5	12.98	ENSG00000161013	MGAT4B	alpha-1,3-mannosyl-glycoprotein 4-beta-N-acetylglucosaminyltransferase B
ENST00000503773.6	ENST00000502326.7	12.97	ENSG00000134352	IL6ST	interleukin 6 signal transducer
ENST00000513592.5	ENST00000628477.2	12.95	ENSG00000145833	DDX46	DEAD-box helicase 46
ENST00000435506.6	ENST00000523903.5	12.95	ENSG00000141698	NT5C3B	5'-nucleotidase, cytosolic IIIB
ENST00000445503.5	ENST00000614496.4	12.94	ENSG00000116062	MSH6	mutS homolog 6
ENST00000404366.7	ENST00000636358.1	12.91	ENSG00000243989	ACY1	aminoacylase 1
ENST00000555679.5	ENST00000543772.2	12.91	ENSG00000100764	PSMC1	proteasome 26S subunit, ATPase 1
ENST00000436569.5	ENST00000451932.6	12.9	ENSG00000233348	BAG6	BCL2 associated athanogene 6
ENST00000561958.5	ENST00000562184.5	12.89	ENSG00000141002	TCF25	transcription factor 25
ENST00000371356.6	ENST00000420474.5	12.87	ENSG00000087586	AURKA	aurora kinase A
ENST00000346329.7	ENST00000482755.6	12.86	ENSG00000085733	CTTN	cortactin
ENST00000511566.5	ENST00000508682.5	12.84	ENSG00000204628	RACK1	receptor for activated C kinase 1
ENST00000366718.5	ENST00000391865.7	12.82	ENSG00000143774	GUK1	guanylate kinase 1
ENST00000484797.5	ENST00000437093.5	12.81	ENSG00000224740	FLOT1	flotillin 1
ENST00000416526.5	ENST00000488973.6	12.79	ENSG00000064961	HMG20B	high mobility group 20B
ENST00000595223.5	ENST00000619396.4	12.79	ENSG00000088247	KHSRP	KH-type splicing regulatory protein
ENST00000589631.5	ENST00000587969.1	12.79	ENSG00000123159	GIPC1	GIPC PDZ domain containing family member 1
ENST00000588450.1	ENST00000588633.1	12.78	ENSG00000104886	PLEKHJ1	pleckstrin homology domain containing J1
ENST00000261207.9	ENST00000550007.1	12.78	ENSG00000058272	PPP1R12A	protein phosphatase 1 regulatory subunit 12A
ENST00000523927.5	ENST00000517903.5	12.78	ENSG00000198363	ASPH	aspartate beta-hydroxylase
ENST00000430570.5	ENST00000437100.5	12.76	ENSG00000214078	CPNE1	copine 1
ENST00000591198.5	ENST00000585930.5	12.75	ENSG00000184640	SEPT9	septin 9
ENST00000591099.6	ENST00000588633.1	12.75	ENSG00000104886	PLEKHJ1	pleckstrin homology domain containing J1
ENST00000437034.6	ENST00000510500.5	12.75	ENSG00000153113	CAST	calpastatin
ENST00000344722.5	ENST00000462668.5	12.72	ENSG00000113810	SMC4	structural maintenance of chromosomes 4
ENST00000509196.1	ENST00000627982.2	12.68	ENSG00000089335	ZNF302	zinc finger protein 302
ENST00000370371.8	ENST00000354665.8	12.68	ENSG00000101191	DIDO1	death inducer-obliterator 1
ENST00000481828.5	ENST00000493888.1	12.64	ENSG00000196549	MME	membrane metalloendopeptidase
ENST00000293872.12	ENST00000397780.5	12.61	ENSG00000007392	LUC7L	LUC7 like
ENST00000580675.1	ENST00000584988.1	12.58	ENSG00000099810	MTAP	methylthioadenosine phosphorylase
ENST00000582130.5	ENST00000585242.5	12.57	ENSG00000087191	PSMC5	proteasome 26S subunit, ATPase 5
ENST00000560763.5	ENST00000561325.5	12.56	ENSG00000100664	EIF5	eukaryotic translation initiation factor 5
ENST00000552342.5	ENST00000551992.5	12.51	ENSG00000187109	NAP1L1	nucleosome assembly protein 1 like 1
ENST00000534791.5	ENST00000533377.1	12.49	ENSG00000178719	GRINA	glutamate ionotropic receptor NMDA type subunit associated protein 1
ENST00000527328.5	ENST00000531447.2	12.49	ENSG00000185122	HSF1	heat shock transcription factor 1
ENST00000267339.6	ENST00000475809.1	12.49	ENSG00000088448	ANKRD10	ankyrin repeat domain 10
ENST00000460105.1	ENST00000472438.5	12.48	ENSG00000010256	UQCRC1	ubiquinol-cytochrome c reductase core protein 1
ENST00000428228.5	ENST00000468294.5	12.48	ENSG00000102119	EMD	emerin
ENST00000457986.5	ENST00000645319.1	12.47	ENSG00000133657	ATP13A3	ATPase 13A3
ENST00000298229.6	ENST00000545355.5	12.45	ENSG00000165458	INPPL1	inositol polyphosphate phosphatase like 1
ENST00000542724.5	ENST00000556010.2	12.43	ENSG00000155957	TMBIM4	transmembrane BAX inhibitor motif containing 4
ENST00000466342.1	ENST00000510187.5	12.43	ENSG00000161011	SQSTM1	sequestosome 1
ENST00000531447.2	ENST00000614796.1	12.42	ENSG00000185122	HSF1	heat shock transcription factor 1
ENST00000228307.11	ENST00000547746.1	12.42	ENSG00000089159	PXN	paxillin
ENST00000469097.5	ENST00000487964.5	12.4	ENSG00000101294	HM13	histocompatibility minor 13
ENST00000467415.5	ENST00000541412.5	12.38	ENSG00000111843	TMEM14C	transmembrane protein 14C
ENST00000496200.5	ENST00000470772.5	12.37	ENSG00000106348	IMPDH1	inosine monophosphate dehydrogenase 1
ENST00000295809.11	ENST00000448393.6	12.37	ENSG00000163565	IFI16	interferon gamma inducible protein 16
ENST00000587194.1	ENST00000590123.1	12.36	ENSG00000134440	NARS	asparaginyl-tRNA synthetase
ENST00000314392.12	ENST00000495270.1	12.36	ENSG00000136908	DPM2	dolichyl-phosphate mannosyltransferase subunit 2, regulatory
ENST00000601723.5	ENST00000599892.5	12.33	ENSG00000011422	PLAUR	plasminogen activator, urokinase receptor
ENST00000578018.5	ENST00000581662.1	12.33	ENSG00000108465	CDK5RAP3	CDK5 regulatory subunit associated protein 3
ENST00000437813.7	ENST00000543359.5	12.32	ENSG00000067182	TNFRSF1A	TNF receptor superfamily member 1A
ENST00000505365.2	ENST00000627982.2	12.31	ENSG00000089335	ZNF302	zinc finger protein 302
ENST00000428386.5	ENST00000455077.5	12.3	ENSG00000033867	SLC4A7	solute carrier family 4 member 7
ENST00000394783.7	ENST00000491606.5	12.28	ENSG00000016864	GLT8D1	glycosyltransferase 8 domain containing 1
ENST00000366676.5	ENST00000258281.6	12.25	ENSG00000135801	TAF5L	TATA-box binding protein associated factor 5 like
ENST00000527018.5	ENST00000524463.5	12.25	ENSG00000109861	CTSC	cathepsin C
ENST00000377768.7	ENST00000419004.2	12.23	ENSG00000089006	SNX5	sorting nexin 5
ENST00000482468.6	ENST00000634609.1	12.23	ENSG00000172053	QARS	glutaminyl-tRNA synthetase
ENST00000531718.5	ENST00000529197.1	12.23	ENSG00000171204	TMEM126B	transmembrane protein 126B
ENST00000483495.5	ENST00000430570.5	12.22	ENSG00000214078	CPNE1	copine 1
ENST00000490922.1	ENST00000493099.1	12.21	ENSG00000138867	GUCD1	guanylyl cyclase domain containing 1
ENST00000482561.1	ENST00000473593.1	12.2	ENSG00000170248	PDCD6IP	programmed cell death 6 interacting protein
ENST00000258960.6	ENST00000590114.5	12.16	ENSG00000136448	NMT1	N-myristoyltransferase 1
ENST00000570123.5	ENST00000568339.5	12.15	ENSG00000131143	COX4I1	cytochrome c oxidase subunit 4I1
ENST00000397063.8	ENST00000446151.6	12.14	ENSG00000116044	NFE2L2	nuclear factor, erythroid 2 like 2
ENST00000563206.5	ENST00000568460.5	12.13	ENSG00000157349	DDX19B	DEAD-box helicase 19B
ENST00000455113.6	ENST00000534877.5	12.1	ENSG00000111652	COPS7A	COP9 signalosome subunit 7A
ENST00000573451.5	ENST00000574593.1	12.09	ENSG00000167978	SRRM2	serine/arginine repetitive matrix 2
ENST00000455343.5	ENST00000463098.5	12.07	ENSG00000131051	RBM39	RNA binding motif protein 39
ENST00000478063.2	ENST00000498722.2	12.04	ENSG00000160789	LMNA	lamin A/C
ENST00000393608.5	ENST00000476541.1	12.01	ENSG00000148337	CIZ1	CDKN1A interacting zinc finger protein 1
ENST00000561958.5	ENST00000566751.5	12.01	ENSG00000141002	TCF25	transcription factor 25
ENST00000570284.1	ENST00000565845.5	12.01	ENSG00000168488	ATXN2L	ataxin 2 like
ENST00000357890.9	ENST00000602784.1	12.01	ENSG00000103549	RNF40	ring finger protein 40
ENST00000497424.5	ENST00000646394.1	11.98	ENSG00000125779	PANK2	pantothenate kinase 2
ENST00000505224.5	ENST00000507591.1	11.96	ENSG00000124795	DEK	DEK proto-oncogene
ENST00000588633.1	ENST00000588545.2	11.96	ENSG00000104886	PLEKHJ1	pleckstrin homology domain containing J1
ENST00000270502.6	ENST00000588807.1	11.95	ENSG00000142444	TIMM29	translocase of inner mitochondrial membrane 29
ENST00000419067.6	ENST00000496200.5	11.95	ENSG00000106348	IMPDH1	inosine monophosphate dehydrogenase 1
ENST00000502326.7	ENST00000523039.5	11.91	ENSG00000134352	IL6ST	interleukin 6 signal transducer
ENST00000423004.5	ENST00000492127.5	11.91	ENSG00000115694	STK25	serine/threonine kinase 25
ENST00000468479.5	ENST00000490140.1	11.91	ENSG00000160752	FDPS	farnesyl diphosphate synthase
ENST00000397441.6	ENST00000553417.1	11.9	ENSG00000100462	PRMT5	protein arginine methyltransferase 5
ENST00000558720.5	ENST00000559475.5	11.9	ENSG00000140319	SRP14	signal recognition particle 14
ENST00000370015.8	ENST00000482485.1	11.89	ENSG00000102030	NAA10	N(alpha)-acetyltransferase 10, NatA catalytic subunit
ENST00000631126.2	ENST00000614346.4	11.88	ENSG00000146457	WTAP	WT1 associated protein
ENST00000494835.1	ENST00000446909.5	11.88	ENSG00000229496	DDX39B	DExD-box helicase 39B
ENST00000253363.10	ENST00000444878.5	11.87	ENSG00000131051	RBM39	RNA binding motif protein 39
ENST00000337738.5	ENST00000445241.5	11.87	ENSG00000119383	PTPA	protein phosphatase 2 phosphatase activator
ENST00000485608.5	ENST00000475715.1	11.86	ENSG00000078618	NRDC	nardilysin convertase
ENST00000589314.1	ENST00000587194.1	11.85	ENSG00000134440	NARS	asparaginyl-tRNA synthetase
ENST00000577875.5	ENST00000580158.1	11.85	ENSG00000108424	KPNB1	karyopherin subunit beta 1
ENST00000532383.5	ENST00000532120.1	11.81	ENSG00000110321	EIF4G2	eukaryotic translation initiation factor 4 gamma 2
ENST00000468479.5	ENST00000612683.1	11.77	ENSG00000160752	FDPS	farnesyl diphosphate synthase
ENST00000518509.5	ENST00000524357.5	11.75	ENSG00000169398	PTK2	protein tyrosine kinase 2
ENST00000372407.4	ENST00000438120.5	11.74	ENSG00000142949	PTPRF	protein tyrosine phosphatase, receptor type F
ENST00000381899.8	ENST00000246015.8	11.72	ENSG00000125818	PSMF1	proteasome inhibitor subunit 1
ENST00000611442.4	ENST00000618661.2	11.7	ENSG00000277773	SMN2	survival of motor neuron 2, centromeric
ENST00000360614.7	ENST00000588589.5	11.69	ENSG00000196365	LONP1	lon peptidase 1, mitochondrial
ENST00000380172.8	ENST00000580675.1	11.69	ENSG00000099810	MTAP	methylthioadenosine phosphorylase
ENST00000356657.10	ENST00000487002.1	11.69	ENSG00000160752	FDPS	farnesyl diphosphate synthase
ENST00000552147.5	ENST00000551992.5	11.68	ENSG00000187109	NAP1L1	nucleosome assembly protein 1 like 1
ENST00000409397.6	ENST00000409151.5	11.66	ENSG00000196141	SPATS2L	spermatogenesis associated serine rich 2 like
ENST00000376561.7	ENST00000415461.2	11.55	ENSG00000085733	CTTN	cortactin
ENST00000427078.5	ENST00000444226.1	11.55	ENSG00000119487	MAPKAP1	mitogen-activated protein kinase associated protein 1
ENST00000361278.7	ENST00000471142.5	11.53	ENSG00000136270	TBRG4	transforming growth factor beta regulator 4
ENST00000438032.5	ENST00000487117.1	11.52	ENSG00000127483	HP1BP3	heterochromatin protein 1 binding protein 3
ENST00000490426.5	ENST00000467606.5	11.52	ENSG00000119185	ITGB1BP1	integrin subunit beta 1 binding protein 1
ENST00000584461.5	ENST00000578351.1	11.49	ENSG00000141522	ARHGDIA	Rho GDP dissociation inhibitor alpha
ENST00000415482.6	ENST00000435495.6	11.49	ENSG00000127947	PTPN12	protein tyrosine phosphatase, non-receptor type 12
ENST00000484797.5	ENST00000439396.5	11.47	ENSG00000224740	FLOT1	flotillin 1
ENST00000586720.5	ENST00000587251.5	11.47	ENSG00000108679	LGALS3BP	galectin 3 binding protein
ENST00000371356.6	ENST00000395914.5	11.44	ENSG00000087586	AURKA	aurora kinase A
ENST00000541428.5	ENST00000519678.5	11.43	ENSG00000198363	ASPH	aspartate beta-hydroxylase
ENST00000555345.5	ENST00000553965.1	11.39	ENSG00000172590	MRPL52	mitochondrial ribosomal protein L52
ENST00000469141.6	ENST00000466743.1	11.39	ENSG00000054118	THRAP3	thyroid hormone receptor associated protein 3
ENST00000368504.5	ENST00000361546.6	11.39	ENSG00000143569	UBAP2L	ubiquitin associated protein 2 like
ENST00000594064.5	ENST00000596380.5	11.39	ENSG00000105698	USF2	upstream transcription factor 2, c-fos interacting
ENST00000274562.13	ENST00000505223.5	11.39	ENSG00000133706	LARS	leucyl-tRNA synthetase
ENST00000526340.5	ENST00000526133.1	11.38	ENSG00000104529	EEF1D	eukaryotic translation elongation factor 1 delta
ENST00000322910.9	ENST00000583760.1	11.36	ENSG00000072778	ACADVL	acyl-CoA dehydrogenase very long chain
ENST00000573992.5	ENST00000573985.5	11.35	ENSG00000038358	EDC4	enhancer of mRNA decapping 4
ENST00000491606.5	ENST00000484163.5	11.35	ENSG00000016864	GLT8D1	glycosyltransferase 8 domain containing 1
ENST00000305852.11	ENST00000451623.5	11.33	ENSG00000171055	FEZ2	fasciculation and elongation protein zeta 2
ENST00000229314.9	ENST00000631252.2	11.33	ENSG00000111711	GOLT1B	golgi transport 1B
ENST00000218089.13	ENST00000371145.7	11.32	ENSG00000101972	STAG2	stromal antigen 2
ENST00000471542.5	ENST00000642732.1	11.31	ENSG00000173209	AHSA2P	activator of HSP90 ATPase homolog 2, pseudogene
ENST00000380327.9	ENST00000551245.5	11.28	ENSG00000135451	TROAP	trophinin associated protein
ENST00000487821.1	ENST00000473593.1	11.27	ENSG00000170248	PDCD6IP	programmed cell death 6 interacting protein
ENST00000532120.1	ENST00000534470.1	11.25	ENSG00000110321	EIF4G2	eukaryotic translation initiation factor 4 gamma 2
ENST00000205402.9	ENST00000417551.5	11.24	ENSG00000091140	DLD	dihydrolipoamide dehydrogenase
ENST00000521791.5	ENST00000523067.5	11.24	ENSG00000169398	PTK2	protein tyrosine kinase 2
ENST00000491606.5	ENST00000487642.5	11.21	ENSG00000016864	GLT8D1	glycosyltransferase 8 domain containing 1
ENST00000438807.7	ENST00000589970.5	11.2	ENSG00000105341	DMAC2	distal membrane arm assembly complex 2
ENST00000522051.5	ENST00000519332.5	11.19	ENSG00000105483	CARD8	caspase recruitment domain family member 8
ENST00000263655.3	ENST00000481714.1	11.18	ENSG00000119865	CNRIP1	cannabinoid receptor interacting protein 1
ENST00000572365.1	ENST00000563739.5	11.18	ENSG00000189091	SF3B3	splicing factor 3b subunit 3
ENST00000389682.7	ENST00000467324.5	11.17	ENSG00000211460	TSN	translin
ENST00000457781.6	ENST00000627982.2	11.16	ENSG00000089335	ZNF302	zinc finger protein 302
ENST00000371926.7	ENST00000371924.5	11.12	ENSG00000138134	STAMBPL1	STAM binding protein like 1
ENST00000373896.7	ENST00000436309.5	11.1	ENSG00000119403	PHF19	PHD finger protein 19
ENST00000448393.6	ENST00000562225.1	11.1	ENSG00000163565	IFI16	interferon gamma inducible protein 16
ENST00000502548.5	ENST00000506312.3	11.1	ENSG00000204628	RACK1	receptor for activated C kinase 1
ENST00000554546.5	ENST00000555394.5	11.09	ENSG00000133961	NUMB	NUMB, endocytic adaptor protein
ENST00000425019.5	ENST00000417294.5	11.09	ENSG00000071054	MAP4K4	mitogen-activated protein kinase kinase kinase kinase 4
ENST00000593714.5	ENST00000599892.5	11.09	ENSG00000011422	PLAUR	plasminogen activator, urokinase receptor
ENST00000586618.5	ENST00000589559.5	11.08	ENSG00000126254	RBM42	RNA binding motif protein 42
ENST00000576393.5	ENST00000570355.1	11.08	ENSG00000185359	HGS	hepatocyte growth factor-regulated tyrosine kinase substrate
ENST00000446256.6	ENST00000619982.4	11.07	ENSG00000132153	DHX30	DExH-box helicase 30
ENST00000427078.5	ENST00000265960.7	11.06	ENSG00000119487	MAPKAP1	mitogen-activated protein kinase associated protein 1
ENST00000267973.6	ENST00000559848.1	11.06	ENSG00000140395	WDR61	WD repeat domain 61
ENST00000379245.8	ENST00000487919.5	11.06	ENSG00000171055	FEZ2	fasciculation and elongation protein zeta 2
ENST00000644885.1	ENST00000644177.1	11.05	ENSG00000101266	CSNK2A1	casein kinase 2 alpha 1
ENST00000393514.9	ENST00000556945.5	11.04	ENSG00000100722	ZC3H14	zinc finger CCCH-type containing 14
ENST00000518174.5	ENST00000521265.5	11.04	ENSG00000133872	SARAF	store-operated calcium entry associated regulatory factor
ENST00000323666.9	ENST00000549502.5	11.04	ENSG00000111142	METAP2	methionyl aminopeptidase 2
ENST00000490093.5	ENST00000483906.5	11.03	ENSG00000075785	RAB7A	RAB7A, member RAS oncogene family
ENST00000504373.2	ENST00000512821.5	11.03	ENSG00000135535	CD164	CD164 molecule
ENST00000393710.7	ENST00000466877.5	11.02	ENSG00000102030	NAA10	N(alpha)-acetyltransferase 10, NatA catalytic subunit
ENST00000377768.7	ENST00000463050.5	11.02	ENSG00000089006	SNX5	sorting nexin 5
ENST00000550205.1	ENST00000637624.1	11.02	ENSG00000089159	PXN	paxillin
ENST00000411676.6	ENST00000587194.1	11.02	ENSG00000134440	NARS	asparaginyl-tRNA synthetase
ENST00000313667.8	ENST00000462460.6	11	ENSG00000116584	ARHGEF2	Rho/Rac guanine nucleotide exchange factor 2
ENST00000325102.12	ENST00000618645.4	10.98	ENSG00000125457	MIF4GD	MIF4G domain containing
ENST00000464204.5	ENST00000497050.5	10.98	ENSG00000066322	ELOVL1	ELOVL fatty acid elongase 1
ENST00000534377.5	ENST00000532543.1	10.96	ENSG00000104529	EEF1D	eukaryotic translation elongation factor 1 delta
ENST00000511566.5	ENST00000502548.5	10.94	ENSG00000204628	RACK1	receptor for activated C kinase 1
ENST00000475997.6	ENST00000640218.1	10.92	ENSG00000153187	HNRNPU	heterogeneous nuclear ribonucleoprotein U
ENST00000487962.5	ENST00000436402.5	10.9	ENSG00000115694	STK25	serine/threonine kinase 25
ENST00000506430.2	ENST00000505423.1	10.89	ENSG00000177879	AP3S1	adaptor related protein complex 3 subunit sigma 1
ENST00000521346.5	ENST00000517630.5	10.88	ENSG00000169139	UBE2V2	ubiquitin conjugating enzyme E2 V2
ENST00000321464.6	ENST00000504673.5	10.87	ENSG00000177311	ZBTB38	zinc finger and BTB domain containing 38
ENST00000543359.5	ENST00000539372.5	10.85	ENSG00000067182	TNFRSF1A	TNF receptor superfamily member 1A
ENST00000529307.1	ENST00000533657.5	10.84	ENSG00000135387	CAPRIN1	cell cycle associated protein 1
ENST00000509255.1	ENST00000628477.2	10.84	ENSG00000145833	DDX46	DEAD-box helicase 46
ENST00000338641.8	ENST00000361166.8	10.83	ENSG00000186575	NF2	neurofibromin 2
ENST00000401869.5	ENST00000423004.5	10.83	ENSG00000115694	STK25	serine/threonine kinase 25
ENST00000505143.5	ENST00000510500.5	10.81	ENSG00000153113	CAST	calpastatin
ENST00000595038.5	ENST00000599892.5	10.78	ENSG00000011422	PLAUR	plasminogen activator, urokinase receptor
ENST00000288071.10	ENST00000563206.5	10.75	ENSG00000157349	DDX19B	DEAD-box helicase 19B
ENST00000295926.7	ENST00000479596.5	10.75	ENSG00000163660	CCNL1	cyclin L1
ENST00000493786.2	ENST00000520948.5	10.75	ENSG00000112715	VEGFA	vascular endothelial growth factor A
ENST00000280758.9	ENST00000357167.8	10.72	ENSG00000151136	BTBD11	BTB domain containing 11
ENST00000331808.4	ENST00000570992.1	10.72	ENSG00000182108	DEXI	Dexi homolog
ENST00000568043.5	ENST00000562441.5	10.71	ENSG00000169592	INO80E	INO80 complex subunit E
ENST00000546796.5	ENST00000552370.5	10.7	ENSG00000139644	TMBIM6	transmembrane BAX inhibitor motif containing 6
ENST00000370951.5	ENST00000460795.5	10.68	ENSG00000116754	SRSF11	serine and arginine rich splicing factor 11
ENST00000551679.1	ENST00000551665.1	10.66	ENSG00000135486	HNRNPA1	heterogeneous nuclear ribonucleoprotein A1
ENST00000270451.5	ENST00000588537.1	10.66	ENSG00000171425	ZNF581	zinc finger protein 581
ENST00000587169.5	ENST00000621399.1	10.65	ENSG00000099622	CIRBP	cold inducible RNA binding protein
ENST00000595118.5	ENST00000597151.1	10.64	ENSG00000090006	LTBP4	latent transforming growth factor beta binding protein 4
ENST00000379117.6	ENST00000491150.5	10.64	ENSG00000075790	BCAP29	B cell receptor associated protein 29
ENST00000588511.5	ENST00000592814.5	10.64	ENSG00000104907	TRMT1	tRNA methyltransferase 1
ENST00000369643.5	ENST00000447601.6	10.62	ENSG00000071889	FAM3A	family with sequence similarity 3 member A
ENST00000311117.7	ENST00000257745.8	10.62	ENSG00000005483	KMT2E	lysine methyltransferase 2E
ENST00000299421.8	ENST00000420936.6	10.58	ENSG00000166333	ILK	integrin linked kinase
ENST00000592522.5	ENST00000587079.5	10.58	ENSG00000071626	DAZAP1	DAZ associated protein 1
ENST00000360466.6	ENST00000347370.6	10.57	ENSG00000160087	UBE2J2	ubiquitin conjugating enzyme E2 J2
ENST00000221504.12	ENST00000592814.5	10.56	ENSG00000104907	TRMT1	tRNA methyltransferase 1
ENST00000340766.9	ENST00000546904.1	10.54	ENSG00000186298	PPP1CC	protein phosphatase 1 catalytic subunit gamma
ENST00000541078.6	ENST00000578351.1	10.53	ENSG00000141522	ARHGDIA	Rho GDP dissociation inhibitor alpha
ENST00000491743.1	ENST00000627726.2	10.53	ENSG00000071054	MAP4K4	mitogen-activated protein kinase kinase kinase kinase 4
ENST00000348968.8	ENST00000619982.4	10.51	ENSG00000132153	DHX30	DExH-box helicase 30
ENST00000368873.5	ENST00000368872.5	10.49	ENSG00000143393	PI4KB	phosphatidylinositol 4-kinase beta
ENST00000544255.5	ENST00000546023.1	10.49	ENSG00000120438	TCP1	t-complex 1
ENST00000526338.6	ENST00000532887.6	10.49	ENSG00000185803	SLC52A2	solute carrier family 52 member 2
ENST00000403172.8	ENST00000402252.6	10.48	ENSG00000183010	PYCR1	pyrroline-5-carboxylate reductase 1
ENST00000424485.6	ENST00000536027.1	10.47	ENSG00000182149	IST1	IST1, ESCRT-III associated factor
ENST00000458550.5	ENST00000638390.1	10.46	ENSG00000130723	PRRC2B	proline rich coiled-coil 2B
ENST00000455712.5	ENST00000429568.1	10.42	ENSG00000163882	POLR2H	RNA polymerase II subunit H
ENST00000584667.5	ENST00000583536.5	10.42	ENSG00000161526	SAP30BP	SAP30 binding protein
ENST00000514161.5	ENST00000545193.5	10.41	ENSG00000132463	GRSF1	G-rich RNA sequence binding factor 1
ENST00000530616.5	ENST00000534475.5	10.39	ENSG00000104529	EEF1D	eukaryotic translation elongation factor 1 delta
ENST00000419004.2	ENST00000483485.5	10.38	ENSG00000089006	SNX5	sorting nexin 5
ENST00000563732.5	ENST00000627746.2	10.36	ENSG00000149923	PPP4C	protein phosphatase 4 catalytic subunit
ENST00000481223.6	ENST00000471930.5	10.35	ENSG00000221978	CCNL2	cyclin L2
ENST00000468644.5	ENST00000454791.1	10.35	ENSG00000005486	RHBDD2	rhomboid domain containing 2
ENST00000592694.5	ENST00000591784.5	10.35	ENSG00000167645	YIF1B	Yip1 interacting factor homolog B, membrane trafficking protein
ENST00000492229.1	ENST00000474355.1	10.34	ENSG00000159140	SON	SON DNA binding protein
ENST00000575811.5	ENST00000570462.5	10.34	ENSG00000262860	LSM14A	LSM14A, mRNA processing body assembly factor
ENST00000645412.1	ENST00000636226.1	10.32	ENSG00000186184	POLR1D	RNA polymerase I and III subunit D
ENST00000366728.6	ENST00000391865.7	10.32	ENSG00000143774	GUK1	guanylate kinase 1
ENST00000481332.1	ENST00000491011.1	10.28	ENSG00000174953	DHX36	DEAH-box helicase 36
ENST00000455596.5	ENST00000430118.1	10.28	ENSG00000029993	HMGB3	high mobility group box 3
ENST00000532536.5	ENST00000530216.5	10.27	ENSG00000179526	SHARPIN	SHANK associated RH domain interactor
ENST00000417224.5	ENST00000477165.1	10.26	ENSG00000148341	SH3GLB2	SH3 domain containing GRB2 like, endophilin B2
ENST00000524464.5	ENST00000527485.5	10.26	ENSG00000023191	RNH1	ribonuclease/angiogenin inhibitor 1
ENST00000576415.5	ENST00000570655.1	10.24	ENSG00000167978	SRRM2	serine/arginine repetitive matrix 2
ENST00000452792.5	ENST00000446909.5	10.23	ENSG00000229496	DDX39B	DExD-box helicase 39B
ENST00000394783.7	ENST00000491606.5	10.21	ENSG00000016864	GLT8D1	glycosyltransferase 8 domain containing 1
ENST00000498066.1	ENST00000627726.2	10.21	ENSG00000071054	MAP4K4	mitogen-activated protein kinase kinase kinase kinase 4
ENST00000619785.1	ENST00000582789.5	10.21	ENSG00000161956	SENP3	SUMO specific peptidase 3
ENST00000331808.4	ENST00000570440.2	10.21	ENSG00000182108	DEXI	Dexi homolog
ENST00000551992.5	ENST00000551524.5	10.19	ENSG00000187109	NAP1L1	nucleosome assembly protein 1 like 1
ENST00000534725.5	ENST00000526891.1	10.18	ENSG00000185803	SLC52A2	solute carrier family 52 member 2
ENST00000498715.1	ENST00000628619.1	10.17	ENSG00000114491	UMPS	uridine monophosphate synthetase
ENST00000397664.8	ENST00000568077.5	10.16	ENSG00000130731	METTL26	methyltransferase like 26
ENST00000216554.7	ENST00000561325.5	10.15	ENSG00000100664	EIF5	eukaryotic translation initiation factor 5
ENST00000584610.2	ENST00000637693.1	10.14	ENSG00000169710	FASN	fatty acid synthase
ENST00000409444.6	ENST00000621467.4	10.14	ENSG00000155755	TMEM237	transmembrane protein 237
ENST00000518509.5	ENST00000520892.5	10.12	ENSG00000169398	PTK2	protein tyrosine kinase 2
ENST00000481223.6	ENST00000463895.1	10.09	ENSG00000221978	CCNL2	cyclin L2
ENST00000299179.9	ENST00000493646.1	10.08	ENSG00000055950	MRPL43	mitochondrial ribosomal protein L43
ENST00000243878.8	ENST00000602409.2	10.07	ENSG00000124074	ENKD1	enkurin domain containing 1
ENST00000503373.5	ENST00000514483.5	10.07	ENSG00000113356	POLR3G	RNA polymerase III subunit G
ENST00000485608.5	ENST00000473805.5	10.04	ENSG00000078618	NRDC	nardilysin convertase
ENST00000402252.6	ENST00000629768.2	10.04	ENSG00000183010	PYCR1	pyrroline-5-carboxylate reductase 1
ENST00000486738.5	ENST00000468294.5	10.03	ENSG00000102119	EMD	emerin
ENST00000589970.5	ENST00000595407.1	10.02	ENSG00000105341	DMAC2	distal membrane arm assembly complex 2
ENST00000519056.5	ENST00000505087.1	10	ENSG00000169045	HNRNPH1	heterogeneous nuclear ribonucleoprotein H1
ENST00000273308.8	ENST00000548013.5	9.99	ENSG00000257727	CNPY2	canopy FGF signaling regulator 2
ENST00000618838.4	ENST00000609537.5	9.98	ENSG00000101246	ARFRP1	ADP ribosylation factor related protein 1
ENST00000460187.5	ENST00000441479.5	9.98	ENSG00000229496	DDX39B	DExD-box helicase 39B
ENST00000495867.1	ENST00000481777.5	9.96	ENSG00000143436	MRPL9	mitochondrial ribosomal protein L9
ENST00000417294.5	ENST00000302217.9	9.95	ENSG00000071054	MAP4K4	mitogen-activated protein kinase kinase kinase kinase 4
ENST00000483166.5	ENST00000584288.5	9.95	ENSG00000105221	AKT2	AKT serine/threonine kinase 2
ENST00000524464.5	ENST00000529115.5	9.94	ENSG00000023191	RNH1	ribonuclease/angiogenin inhibitor 1
ENST00000587079.5	ENST00000585485.2	9.94	ENSG00000071626	DAZAP1	DAZ associated protein 1
ENST00000473312.5	ENST00000492234.5	9.93	ENSG00000133612	AGAP3	ArfGAP with GTPase domain, ankyrin repeat and PH domain 3
ENST00000355151.9	ENST00000397505.2	9.93	ENSG00000172590	MRPL52	mitochondrial ribosomal protein L52
ENST00000632987.1	ENST00000633722.1	9.91	ENSG00000282367	PTDSS2	phosphatidylserine synthase 2
ENST00000396679.5	ENST00000514814.5	9.91	ENSG00000123219	CENPK	centromere protein K
ENST00000424598.5	ENST00000610724.4	9.89	ENSG00000106638	TBL2	transducin beta like 2
ENST00000635197.1	ENST00000637693.1	9.88	ENSG00000169710	FASN	fatty acid synthase
ENST00000424485.6	ENST00000541180.1	9.86	ENSG00000182149	IST1	IST1, ESCRT-III associated factor
ENST00000591006.5	ENST00000590194.5	9.84	ENSG00000013306	SLC25A39	solute carrier family 25 member 39
ENST00000266732.8	ENST00000556029.5	9.83	ENSG00000120802	TMPO	thymopoietin
ENST00000467295.5	ENST00000465923.5	9.83	ENSG00000158864	NDUFS2	NADH:ubiquinone oxidoreductase core subunit S2
ENST00000465885.5	ENST00000486112.1	9.82	ENSG00000230678	BRD2	bromodomain containing 2
ENST00000404704.7	ENST00000382384.6	9.82	ENSG00000157954	WIPI2	WD repeat domain, phosphoinositide interacting 2
ENST00000505143.5	ENST00000512620.5	9.81	ENSG00000153113	CAST	calpastatin
ENST00000367450.7	ENST00000449480.5	9.8	ENSG00000116750	UCHL5	ubiquitin C-terminal hydrolase L5
ENST00000359435.8	ENST00000598188.5	9.75	ENSG00000105393	BABAM1	BRISC and BRCA1 A complex member 1
ENST00000544255.5	ENST00000543517.5	9.74	ENSG00000120438	TCP1	t-complex 1
ENST00000297438.6	ENST00000451899.6	9.71	ENSG00000164823	OSGIN2	oxidative stress induced growth inhibitor family member 2
ENST00000556142.5	ENST00000557768.1	9.7	ENSG00000092199	HNRNPC	heterogeneous nuclear ribonucleoprotein C (C1/C2)
ENST00000461222.1	ENST00000473318.1	9.69	ENSG00000112146	FBXO9	F-box protein 9
ENST00000585319.5	ENST00000580251.1	9.69	ENSG00000178921	PFAS	phosphoribosylformylglycinamidine synthase
ENST00000462091.5	ENST00000628619.1	9.68	ENSG00000114491	UMPS	uridine monophosphate synthetase
ENST00000220584.8	ENST00000443614.6	9.67	ENSG00000079459	FDFT1	farnesyl-diphosphate farnesyltransferase 1
ENST00000583816.2	ENST00000578352.5	9.67	ENSG00000105655	ISYNA1	inositol-3-phosphate synthase 1
ENST00000221264.8	ENST00000599892.5	9.66	ENSG00000011422	PLAUR	plasminogen activator, urokinase receptor
ENST00000368258.7	ENST00000489870.1	9.64	ENSG00000163468	CCT3	chaperonin containing TCP1 subunit 3
ENST00000553635.5	ENST00000556184.5	9.64	ENSG00000100650	SRSF5	serine and arginine rich splicing factor 5
ENST00000492112.2	ENST00000485292.1	9.63	ENSG00000188529	SRSF10	serine and arginine rich splicing factor 10
ENST00000526361.1	ENST00000528265.1	9.62	ENSG00000118363	SPCS2	signal peptidase complex subunit 2
ENST00000610893.4	ENST00000597151.1	9.62	ENSG00000090006	LTBP4	latent transforming growth factor beta binding protein 4
ENST00000463503.5	ENST00000498205.5	9.62	ENSG00000114850	SSR3	signal sequence receptor subunit 3
ENST00000394434.6	ENST00000274562.13	9.61	ENSG00000133706	LARS	leucyl-tRNA synthetase
ENST00000586720.5	ENST00000588587.5	9.59	ENSG00000108679	LGALS3BP	galectin 3 binding protein
ENST00000505143.5	ENST00000512620.5	9.58	ENSG00000153113	CAST	calpastatin
ENST00000584525.5	ENST00000578018.5	9.56	ENSG00000108465	CDK5RAP3	CDK5 regulatory subunit associated protein 3
ENST00000484088.5	ENST00000474568.5	9.55	ENSG00000150093	ITGB1	integrin subunit beta 1
ENST00000456804.5	ENST00000550393.4	9.54	ENSG00000228760	BAG6	BCL2 associated athanogene 6
ENST00000525621.5	ENST00000529739.1	9.53	ENSG00000105397	TYK2	tyrosine kinase 2
ENST00000533662.1	ENST00000526891.1	9.53	ENSG00000185803	SLC52A2	solute carrier family 52 member 2
ENST00000535020.6	ENST00000552342.5	9.5	ENSG00000187109	NAP1L1	nucleosome assembly protein 1 like 1
ENST00000299179.9	ENST00000318364.12	9.49	ENSG00000055950	MRPL43	mitochondrial ribosomal protein L43
ENST00000318809.11	ENST00000597151.1	9.48	ENSG00000090006	LTBP4	latent transforming growth factor beta binding protein 4
ENST00000381679.8	ENST00000492229.1	9.45	ENSG00000159140	SON	SON DNA binding protein
ENST00000578733.5	ENST00000578018.5	9.44	ENSG00000108465	CDK5RAP3	CDK5 regulatory subunit associated protein 3
ENST00000593064.5	ENST00000590605.2	9.42	ENSG00000071564	TCF3	transcription factor 3
ENST00000369835.3	ENST00000468294.5	9.39	ENSG00000102119	EMD	emerin
ENST00000424135.5	ENST00000489927.1	9.39	ENSG00000106397	PLOD3	procollagen-lysine,2-oxoglutarate 5-dioxygenase 3
ENST00000341222.10	ENST00000395148.6	9.39	ENSG00000003402	CFLAR	CASP8 and FADD like apoptosis regulator
ENST00000250241.12	ENST00000590869.1	9.37	ENSG00000129351	ILF3	interleukin enhancer binding factor 3
ENST00000572557.5	ENST00000572560.1	9.37	ENSG00000121057	AKAP1	A-kinase anchoring protein 1
ENST00000420363.5	ENST00000458038.5	9.36	ENSG00000214078	CPNE1	copine 1
ENST00000538850.5	ENST00000537571.1	9.35	ENSG00000182149	IST1	IST1, ESCRT-III associated factor
ENST00000632987.1	ENST00000633502.1	9.35	ENSG00000282367	PTDSS2	phosphatidylserine synthase 2
ENST00000474588.5	ENST00000628619.1	9.34	ENSG00000114491	UMPS	uridine monophosphate synthetase
ENST00000403346.7	ENST00000461760.1	9.34	ENSG00000115694	STK25	serine/threonine kinase 25
ENST00000372722.7	ENST00000372717.5	9.34	ENSG00000244274	DBNDD2	dysbindin domain containing 2
ENST00000589351.5	ENST00000586799.1	9.3	ENSG00000130816	DNMT1	DNA methyltransferase 1
ENST00000309027.4	ENST00000470487.5	9.29	ENSG00000173905	GOLIM4	golgi integral membrane protein 4
ENST00000373247.6	ENST00000373225.7	9.28	ENSG00000136877	FPGS	folylpolyglutamate synthase
ENST00000580833.1	ENST00000577687.1	9.27	ENSG00000130935	NOL11	nucleolar protein 11
ENST00000230413.9	ENST00000489623.1	9.27	ENSG00000112651	MRPL2	mitochondrial ribosomal protein L2
ENST00000476212.1	ENST00000481254.1	9.25	ENSG00000221829	FANCG	FA complementation group G
ENST00000315050.11	ENST00000521591.5	9.23	ENSG00000145901	TNIP1	TNFAIP3 interacting protein 1
ENST00000356509.7	ENST00000230056.7	9.23	ENSG00000112312	GMNN	geminin, DNA replication inhibitor
ENST00000481416.5	ENST00000572557.5	9.23	ENSG00000121057	AKAP1	A-kinase anchoring protein 1
ENST00000372954.5	ENST00000476727.6	9.21	ENSG00000148337	CIZ1	CDKN1A interacting zinc finger protein 1
ENST00000485887.1	ENST00000450524.1	9.19	ENSG00000138031	ADCY3	adenylate cyclase 3
ENST00000483853.1	ENST00000569760.5	9.19	ENSG00000089280	FUS	FUS RNA binding protein
ENST00000358372.8	ENST00000614346.4	9.17	ENSG00000146457	WTAP	WT1 associated protein
ENST00000392894.7	ENST00000361785.10	9.16	ENSG00000082996	RNF13	ring finger protein 13
ENST00000591909.5	ENST00000587204.1	9.14	ENSG00000176014	TUBB6	tubulin beta 6 class V
ENST00000568459.5	ENST00000570166.1	9.14	ENSG00000067225	PKM	pyruvate kinase M1/2
ENST00000591239.1	ENST00000586799.1	9.13	ENSG00000130816	DNMT1	DNA methyltransferase 1
ENST00000485887.1	ENST00000498288.1	9.13	ENSG00000138031	ADCY3	adenylate cyclase 3
ENST00000645840.1	ENST00000644177.1	9.12	ENSG00000101266	CSNK2A1	casein kinase 2 alpha 1
ENST00000554659.5	ENST00000556461.1	9.12	ENSG00000100568	VTI1B	vesicle transport through interaction with t-SNAREs 1B
ENST00000488037.1	ENST00000445152.1	9.12	ENSG00000231116	VARS	valyl-tRNA synthetase
ENST00000585319.5	ENST00000581288.1	9.11	ENSG00000178921	PFAS	phosphoribosylformylglycinamidine synthase
ENST00000389378.6	ENST00000521591.5	9.1	ENSG00000145901	TNIP1	TNFAIP3 interacting protein 1
ENST00000527983.5	ENST00000525463.5	9.1	ENSG00000109971	HSPA8	heat shock protein family A (Hsp70) member 8
ENST00000643031.1	ENST00000642886.1	9.09	ENSG00000168036	CTNNB1	catenin beta 1
ENST00000265806.10	ENST00000411463.2	9.09	ENSG00000104679	R3HCC1	R3H domain and coiled-coil containing 1
ENST00000422447.7	ENST00000396222.6	9.07	ENSG00000134333	LDHA	lactate dehydrogenase A
ENST00000413174.1	ENST00000435675.5	9.04	ENSG00000138363	ATIC	5-aminoimidazole-4-carboxamide ribonucleotide formyltransferase/IMP cyclohydrolase
ENST00000497050.5	ENST00000496932.1	9.04	ENSG00000066322	ELOVL1	ELOVL fatty acid elongase 1
ENST00000322810.8	ENST00000354958.6	9.03	ENSG00000178209	PLEC	plectin
ENST00000463381.5	ENST00000492234.5	9.03	ENSG00000133612	AGAP3	ArfGAP with GTPase domain, ankyrin repeat and PH domain 3
ENST00000398344.8	ENST00000428792.1	9.01	ENSG00000099977	DDT	D-dopachrome tautomerase like
ENST00000336617.7	ENST00000621641.1	9	ENSG00000136104	RNASEH2B	ribonuclease H2 subunit B
ENST00000368336.9	ENST00000462002.5	9	ENSG00000132676	DAP3	death associated protein 3
ENST00000526786.5	ENST00000530616.5	8.97	ENSG00000104529	EEF1D	eukaryotic translation elongation factor 1 delta
ENST00000403000.6	ENST00000424149.6	8.97	ENSG00000187954	CYHR1	cysteine and histidine rich 1
ENST00000354473.4	ENST00000496809.5	8.95	ENSG00000163159	VPS72	vacuolar protein sorting 72 homolog
ENST00000298288.10	ENST00000318317.8	8.94	ENSG00000165501	LRR1	leucine rich repeat protein 1
ENST00000524606.1	ENST00000531023.1	8.92	ENSG00000129084	PSMA1	proteasome subunit alpha 1
ENST00000442151.6	ENST00000525688.5	8.91	ENSG00000026508	CD44	CD44 molecule (Indian blood group)
ENST00000418169.5	ENST00000428738.5	8.91	ENSG00000122068	FYTTD1	forty-two-three domain containing 1
ENST00000534797.5	ENST00000524464.5	8.91	ENSG00000023191	RNH1	ribonuclease/angiogenin inhibitor 1
ENST00000536987.5	ENST00000541717.4	8.9	ENSG00000165304	MELK	maternal embryonic leucine zipper kinase
ENST00000529770.5	ENST00000524422.1	8.88	ENSG00000167283	ATP5MG	ATP synthase membrane subunit g
ENST00000344849.4	ENST00000480266.5	8.87	ENSG00000106991	ENG	endoglin
ENST00000309190.9	ENST00000395813.5	8.86	ENSG00000153113	CAST	calpastatin
ENST00000263962.12	ENST00000472994.5	8.85	ENSG00000114757	PEX5L	peroxisomal biogenesis factor 5 like
ENST00000569978.1	ENST00000568282.1	8.84	ENSG00000103495	MAZ	MYC associated zinc finger protein
ENST00000389167.9	ENST00000577040.2	8.83	ENSG00000132522	GPS2	G protein pathway suppressor 2
ENST00000495598.1	ENST00000481332.1	8.81	ENSG00000174953	DHX36	DEAH-box helicase 36
ENST00000343053.4	ENST00000634710.2	8.8	ENSG00000188986	NELFB	negative elongation factor complex member B
ENST00000561958.5	ENST00000564652.5	8.78	ENSG00000141002	TCF25	transcription factor 25
ENST00000422731.1	ENST00000447885.1	8.77	ENSG00000127837	AAMP	angio associated migratory cell protein
ENST00000530616.5	ENST00000534804.5	8.77	ENSG00000104529	EEF1D	eukaryotic translation elongation factor 1 delta
ENST00000381019.3	ENST00000645190.1	8.77	ENSG00000100416	TRMU	tRNA 5-methylaminomethyl-2-thiouridylate methyltransferase
ENST00000331835.9	ENST00000401030.4	8.75	ENSG00000183291	SELENOF	selenoprotein F
ENST00000563732.5	ENST00000562222.5	8.73	ENSG00000149923	PPP4C	protein phosphatase 4 catalytic subunit
ENST00000425019.5	ENST00000421882.5	8.72	ENSG00000071054	MAP4K4	mitogen-activated protein kinase kinase kinase kinase 4
ENST00000443521.1	ENST00000580551.5	8.72	ENSG00000131748	STARD3	StAR related lipid transfer domain containing 3
ENST00000530616.5	ENST00000526135.5	8.7	ENSG00000104529	EEF1D	eukaryotic translation elongation factor 1 delta
ENST00000355808.9	ENST00000479146.1	8.69	ENSG00000131828	PDHA1	pyruvate dehydrogenase E1 alpha 1 subunit
ENST00000475189.1	ENST00000459997.1	8.66	ENSG00000116649	SRM	spermidine synthase
ENST00000572557.5	ENST00000573326.1	8.64	ENSG00000121057	AKAP1	A-kinase anchoring protein 1
ENST00000488574.5	ENST00000493935.1	8.63	ENSG00000242265	PEG10	paternally expressed 10
ENST00000521922.5	ENST00000521566.1	8.63	ENSG00000104517	UBR5	ubiquitin protein ligase E3 component n-recognin 5
ENST00000451522.6	ENST00000446947.6	8.63	ENSG00000132405	TBC1D14	TBC1 domain family member 14
ENST00000577286.5	ENST00000582613.5	8.61	ENSG00000169738	DCXR	dicarbonyl and L-xylulose reductase
ENST00000485947.1	ENST00000637053.1	8.59	ENSG00000026025	VIM	vimentin
ENST00000475298.5	ENST00000478454.5	8.58	ENSG00000163660	CCNL1	cyclin L1
ENST00000509178.5	ENST00000628477.2	8.58	ENSG00000145833	DDX46	DEAD-box helicase 46
ENST00000460563.5	ENST00000493418.1	8.57	ENSG00000198830	HMGN2	high mobility group nucleosomal binding domain 2
ENST00000345496.6	ENST00000497630.5	8.55	ENSG00000184787	UBE2G2	ubiquitin conjugating enzyme E2 G2
ENST00000309955.7	ENST00000341222.10	8.55	ENSG00000003402	CFLAR	CASP8 and FADD like apoptosis regulator
ENST00000318386.8	ENST00000480936.1	8.55	ENSG00000163950	SLBP	stem-loop binding protein
ENST00000395148.6	ENST00000439154.6	8.55	ENSG00000003402	CFLAR	CASP8 and FADD like apoptosis regulator
ENST00000495383.5	ENST00000481629.1	8.54	ENSG00000162244	RPL29	ribosomal protein L29
ENST00000587311.5	ENST00000585407.5	8.54	ENSG00000108679	LGALS3BP	galectin 3 binding protein
ENST00000260970.7	ENST00000409714.7	8.52	ENSG00000138398	PPIG	peptidylprolyl isomerase G
ENST00000561667.1	ENST00000568369.5	8.52	ENSG00000187741	FANCA	FA complementation group A
ENST00000645260.1	ENST00000644177.1	8.51	ENSG00000101266	CSNK2A1	casein kinase 2 alpha 1
ENST00000577040.2	ENST00000572363.5	8.49	ENSG00000132522	GPS2	G protein pathway suppressor 2
ENST00000482302.5	ENST00000497050.5	8.49	ENSG00000066322	ELOVL1	ELOVL fatty acid elongase 1
ENST00000463227.5	ENST00000458050.6	8.48	ENSG00000158796	DEDD	death effector domain containing
ENST00000602252.5	ENST00000599561.1	8.47	ENSG00000142534	RPS11	ribosomal protein S11
ENST00000343813.9	ENST00000489498.5	8.46	ENSG00000116237	ICMT	isoprenylcysteine carboxyl methyltransferase
ENST00000515158.5	ENST00000505087.1	8.45	ENSG00000169045	HNRNPH1	heterogeneous nuclear ribonucleoprotein H1
ENST00000486101.1	ENST00000483393.5	8.45	ENSG00000204316	MRPL38	mitochondrial ribosomal protein L38
ENST00000418890.5	ENST00000425813.5	8.43	ENSG00000197586	ENTPD6	ectonucleoside triphosphate diphosphohydrolase 6 (putative)
ENST00000317147.9	ENST00000569240.5	8.43	ENSG00000125107	CNOT1	CCR4-NOT transcription complex subunit 1
ENST00000355572.6	ENST00000506537.1	8.43	ENSG00000196923	PDLIM7	PDZ and LIM domain 7
ENST00000523111.6	ENST00000517630.5	8.41	ENSG00000169139	UBE2V2	ubiquitin conjugating enzyme E2 V2
ENST00000463004.5	ENST00000465158.5	8.4	ENSG00000131051	RBM39	RNA binding motif protein 39
ENST00000409001.5	ENST00000470129.1	8.39	ENSG00000138434	ITPRID2	ITPR interacting domain containing 2
ENST00000456234.6	ENST00000550407.1	8.38	ENSG00000139546	TARBP2	TARBP2, RISC loading complex RNA binding subunit
ENST00000523348.1	ENST00000519127.1	8.37	ENSG00000120896	SORBS3	sorbin and SH3 domain containing 3
ENST00000518174.5	ENST00000520303.5	8.37	ENSG00000133872	SARAF	store-operated calcium entry associated regulatory factor
ENST00000570780.5	ENST00000577040.2	8.37	ENSG00000132522	GPS2	G protein pathway suppressor 2
ENST00000338145.7	ENST00000510129.5	8.33	ENSG00000109332	UBE2D3	ubiquitin conjugating enzyme E2 D3
ENST00000219168.8	ENST00000567954.5	8.32	ENSG00000102897	LYRM1	LYR motif containing 1
ENST00000302516.9	ENST00000568539.1	8.3	ENSG00000189091	SF3B3	splicing factor 3b subunit 3
ENST00000426689.6	ENST00000643457.1	8.3	ENSG00000172113	NME6	NME/NM23 nucleoside diphosphate kinase 6
ENST00000504563.6	ENST00000513969.5	8.29	ENSG00000108848	LUC7L3	LUC7 like 3 pre-mRNA splicing factor
ENST00000321685.7	ENST00000535246.1	8.29	ENSG00000110011	DNAJC4	DnaJ heat shock protein family (Hsp40) member C4
ENST00000480627.2	ENST00000543719.5	8.28	ENSG00000060339	CCAR1	cell division cycle and apoptosis regulator 1
ENST00000263347.11	ENST00000561958.5	8.28	ENSG00000141002	TCF25	transcription factor 25
ENST00000463004.5	ENST00000434927.5	8.27	ENSG00000131051	RBM39	RNA binding motif protein 39
ENST00000370015.8	ENST00000432089.1	8.27	ENSG00000102030	NAA10	N(alpha)-acetyltransferase 10, NatA catalytic subunit
ENST00000283943.9	ENST00000389044.8	8.26	ENSG00000153827	TRIP12	thyroid hormone receptor interactor 12
ENST00000429279.5	ENST00000535007.5	8.26	ENSG00000115694	STK25	serine/threonine kinase 25
ENST00000356091.10	ENST00000533788.1	8.24	ENSG00000215440	NPEPL1	aminopeptidase like 1
ENST00000056233.3	ENST00000607375.1	8.23	ENSG00000050344	NFE2L3	nuclear factor, erythroid 2 like 3
ENST00000593093.5	ENST00000587896.5	8.22	ENSG00000099622	CIRBP	cold inducible RNA binding protein
ENST00000564750.5	ENST00000564256.1	8.2	ENSG00000058600	POLR3E	RNA polymerase III subunit E
ENST00000476212.1	ENST00000474894.1	8.2	ENSG00000221829	FANCG	FA complementation group G
ENST00000391952.7	ENST00000591410.5	8.19	ENSG00000104859	CLASRP	CLK4 associating serine/arginine rich protein
ENST00000512981.5	ENST00000511102.5	8.18	ENSG00000109180	OCIAD1	OCIA domain containing 1
ENST00000510872.5	ENST00000606497.1	8.18	ENSG00000145495	MARCH6	membrane associated ring-CH-type finger 6
ENST00000264258.7	ENST00000409028.8	8.17	ENSG00000071082	RPL31	ribosomal protein L31
ENST00000361758.8	ENST00000361195.6	8.16	ENSG00000112531	QKI	QKI, KH domain containing RNA binding
ENST00000324544.6	ENST00000476727.6	8.16	ENSG00000148337	CIZ1	CDKN1A interacting zinc finger protein 1
ENST00000569365.6	ENST00000565420.5	8.15	ENSG00000134419	RPS15A	ribosomal protein S15a
ENST00000586481.5	ENST00000585956.5	8.15	ENSG00000011304	PTBP1	polypyrimidine tract binding protein 1
ENST00000296783.7	ENST00000514095.5	8.15	ENSG00000164329	TENT2	terminal nucleotidyltransferase 2
ENST00000420363.5	ENST00000458038.5	8.13	ENSG00000214078	CPNE1	copine 1
ENST00000272645.8	ENST00000409698.1	8.13	ENSG00000144231	POLR2D	RNA polymerase II subunit D
ENST00000475483.5	ENST00000486782.1	8.11	ENSG00000069849	ATP1B3	ATPase Na+/K+ transporting subunit beta 3
ENST00000324544.6	ENST00000476239.5	8.09	ENSG00000148337	CIZ1	CDKN1A interacting zinc finger protein 1
ENST00000471559.5	ENST00000444801.5	8.09	ENSG00000115806	GORASP2	golgi reassembly stacking protein 2
ENST00000443626.5	ENST00000448880.5	8.08	ENSG00000130414	NDUFA10	NADH:ubiquinone oxidoreductase subunit A10
ENST00000637911.1	ENST00000637671.1	8.03	ENSG00000197283	SYNGAP1	synaptic Ras GTPase activating protein 1
ENST00000598159.6	ENST00000607020.5	8.03	ENSG00000130511	SSBP4	single stranded DNA binding protein 4
ENST00000400035.5	ENST00000400039.3	8.02	ENSG00000206380	C6orf48	chromosome 6 open reading frame 48
ENST00000424485.6	ENST00000541180.1	8.01	ENSG00000182149	IST1	IST1, ESCRT-III associated factor
ENST00000578018.5	ENST00000578996.1	7.98	ENSG00000108465	CDK5RAP3	CDK5 regulatory subunit associated protein 3
ENST00000372459.6	ENST00000606782.1	7.98	ENSG00000064601	CTSA	cathepsin A
ENST00000523067.5	ENST00000524040.5	7.98	ENSG00000169398	PTK2	protein tyrosine kinase 2
ENST00000438732.2	ENST00000466319.1	7.97	ENSG00000196924	FLNA	filamin A
ENST00000404484.9	ENST00000558910.3	7.97	ENSG00000140416	TPM1	tropomyosin 1
ENST00000467843.6	ENST00000583096.1	7.97	ENSG00000109046	WSB1	WD repeat and SOCS box containing 1
ENST00000587156.5	ENST00000592971.1	7.96	ENSG00000167461	RAB8A	RAB8A, member RAS oncogene family
ENST00000600491.5	ENST00000601303.1	7.96	ENSG00000125733	TRIP10	thyroid hormone receptor interactor 10
ENST00000372459.6	ENST00000493522.6	7.96	ENSG00000064601	CTSA	cathepsin A
ENST00000472118.5	ENST00000467447.1	7.95	ENSG00000112640	PPP2R5D	protein phosphatase 2 regulatory subunit B'delta
ENST00000356994.6	ENST00000531163.5	7.92	ENSG00000180900	SCRIB	scribbled planar cell polarity protein
ENST00000553999.5	ENST00000557538.5	7.91	ENSG00000100644	HIF1A	hypoxia inducible factor 1 subunit alpha
ENST00000475997.6	ENST00000638952.1	7.9	ENSG00000153187	HNRNPU	heterogeneous nuclear ribonucleoprotein U
ENST00000382888.3	ENST00000509115.5	7.88	ENSG00000109685	NSD2	nuclear receptor binding SET domain protein 2
ENST00000419378.5	ENST00000489072.5	7.88	ENSG00000205581	HMGN1	high mobility group nucleosome binding domain 1
ENST00000296015.8	ENST00000465625.1	7.87	ENSG00000163728	TTC14	tetratricopeptide repeat domain 14
ENST00000437373.6	ENST00000433264.6	7.87	ENSG00000236949	ZNRD1	zinc ribbon domain containing 1
ENST00000336066.7	ENST00000646394.1	7.86	ENSG00000125779	PANK2	pantothenate kinase 2
ENST00000428154.5	ENST00000453466.1	7.86	ENSG00000105819	PMPCB	peptidase, mitochondrial processing beta subunit
ENST00000508355.5	ENST00000509115.5	7.84	ENSG00000109685	NSD2	nuclear receptor binding SET domain protein 2
ENST00000488353.2	ENST00000462129.1	7.84	ENSG00000157916	RER1	retention in endoplasmic reticulum sorting receptor 1
ENST00000464010.5	ENST00000500576.4	7.83	ENSG00000214113	LYRM4	LYR motif containing 4
ENST00000452510.6	ENST00000628477.2	7.83	ENSG00000145833	DDX46	DEAD-box helicase 46
ENST00000317198.10	ENST00000532741.5	7.83	ENSG00000104529	EEF1D	eukaryotic translation elongation factor 1 delta
ENST00000433417.5	ENST00000447877.5	7.82	ENSG00000197586	ENTPD6	ectonucleoside triphosphate diphosphohydrolase 6 (putative)
ENST00000523539.5	ENST00000519993.5	7.82	ENSG00000169398	PTK2	protein tyrosine kinase 2
ENST00000524464.5	ENST00000526295.1	7.82	ENSG00000023191	RNH1	ribonuclease/angiogenin inhibitor 1
ENST00000395200.5	ENST00000481230.1	7.81	ENSG00000102882	MAPK3	mitogen-activated protein kinase 3
ENST00000377759.8	ENST00000474883.5	7.8	ENSG00000089006	SNX5	sorting nexin 5
ENST00000577916.6	ENST00000583816.2	7.8	ENSG00000105655	ISYNA1	inositol-3-phosphate synthase 1
ENST00000476444.1	ENST00000535183.5	7.79	ENSG00000132676	DAP3	death associated protein 3
ENST00000646588.1	ENST00000643289.1	7.79	ENSG00000285339	VPS28	VPS28, ESCRT-I subunit
ENST00000370854.7	ENST00000495735.5	7.78	ENSG00000171307	ZDHHC16	zinc finger DHHC-type containing 16
ENST00000408927.7	ENST00000453712.6	7.77	ENSG00000138698	RAP1GDS1	Rap1 GTPase-GDP dissociation stimulator 1
ENST00000460465.5	ENST00000495016.5	7.75	ENSG00000008128	CDK11A	cyclin dependent kinase 11A
ENST00000479034.5	ENST00000470243.5	7.75	ENSG00000133226	SRRM1	serine and arginine repetitive matrix 1
ENST00000343484.9	ENST00000476113.1	7.74	ENSG00000171703	TCEA2	transcription elongation factor A2
ENST00000577820.5	ENST00000578352.5	7.73	ENSG00000105655	ISYNA1	inositol-3-phosphate synthase 1
ENST00000509115.5	ENST00000512700.1	7.73	ENSG00000109685	NSD2	nuclear receptor binding SET domain protein 2
ENST00000560423.5	ENST00000555791.5	7.73	ENSG00000198901	PRC1	protein regulator of cytokinesis 1
ENST00000592098.1	ENST00000585930.5	7.73	ENSG00000184640	SEPT9	septin 9
ENST00000470781.5	ENST00000497671.5	7.72	ENSG00000151923	TIAL1	TIA1 cytotoxic granule associated RNA binding protein like 1
ENST00000512236.5	ENST00000511102.5	7.72	ENSG00000109180	OCIAD1	OCIA domain containing 1
ENST00000361278.7	ENST00000478532.5	7.72	ENSG00000136270	TBRG4	transforming growth factor beta regulator 4
ENST00000442151.6	ENST00000525241.1	7.71	ENSG00000026508	CD44	CD44 molecule (Indian blood group)
ENST00000495333.5	ENST00000615060.4	7.7	ENSG00000156508	EEF1A1	eukaryotic translation elongation factor 1 alpha 1
ENST00000525522.5	ENST00000524464.5	7.69	ENSG00000023191	RNH1	ribonuclease/angiogenin inhibitor 1
ENST00000326837.6	ENST00000481831.1	7.68	ENSG00000132716	DCAF8	DDB1 and CUL4 associated factor 8
ENST00000299572.9	ENST00000439957.7	7.67	ENSG00000166451	CENPN	centromere protein N
ENST00000417294.5	ENST00000421882.5	7.67	ENSG00000071054	MAP4K4	mitogen-activated protein kinase kinase kinase kinase 4
ENST00000437296.1	ENST00000486027.1	7.67	ENSG00000114346	ECT2	epithelial cell transforming 2
ENST00000596758.5	ENST00000601303.1	7.67	ENSG00000125733	TRIP10	thyroid hormone receptor interactor 10
ENST00000395310.6	ENST00000509142.5	7.67	ENSG00000138674	SEC31A	SEC31 homolog A, COPII coat complex component
ENST00000563732.5	ENST00000564966.5	7.66	ENSG00000149923	PPP4C	protein phosphatase 4 catalytic subunit
ENST00000283109.7	ENST00000508447.1	7.64	ENSG00000058729	RIOK2	RIO kinase 2
ENST00000419626.1	ENST00000481831.1	7.64	ENSG00000132716	DCAF8	DDB1 and CUL4 associated factor 8
ENST00000453954.6	ENST00000611869.4	7.64	ENSG00000071564	TCF3	transcription factor 3
ENST00000426499.5	ENST00000414734.5	7.64	ENSG00000214706	IFRD2	interferon related developmental regulator 2
ENST00000353487.6	ENST00000543608.5	7.63	ENSG00000157837	SPPL3	signal peptide peptidase like 3
ENST00000395148.6	ENST00000423241.6	7.63	ENSG00000003402	CFLAR	CASP8 and FADD like apoptosis regulator
ENST00000346330.6	ENST00000628734.1	7.63	ENSG00000077721	UBE2A	ubiquitin conjugating enzyme E2 A
ENST00000603067.5	ENST00000604879.5	7.62	ENSG00000270647	TAF15	TATA-box binding protein associated factor 15
ENST00000356303.6	ENST00000491404.1	7.62	ENSG00000156508	EEF1A1	eukaryotic translation elongation factor 1 alpha 1
ENST00000546164.5	ENST00000544622.4	7.6	ENSG00000060138	YBX3	Y-box binding protein 3
ENST00000353234.4	ENST00000466120.1	7.6	ENSG00000165138	ANKS6	ankyrin repeat and sterile alpha motif domain containing 6
ENST00000465878.6	ENST00000540079.6	7.59	ENSG00000140859	KIFC3	kinesin family member C3
ENST00000380529.5	ENST00000335686.9	7.57	ENSG00000124570	SERPINB6	serpin family B member 6
ENST00000594537.2	ENST00000597151.1	7.57	ENSG00000090006	LTBP4	latent transforming growth factor beta binding protein 4
ENST00000389167.9	ENST00000577040.2	7.56	ENSG00000132522	GPS2	G protein pathway suppressor 2
ENST00000475678.5	ENST00000447885.1	7.56	ENSG00000127837	AAMP	angio associated migratory cell protein
ENST00000590704.5	ENST00000587896.5	7.56	ENSG00000099622	CIRBP	cold inducible RNA binding protein
ENST00000570655.1	ENST00000572278.1	7.56	ENSG00000167978	SRRM2	serine/arginine repetitive matrix 2
ENST00000629618.2	ENST00000628658.1	7.55	ENSG00000274811	CLPTM1L	CLPTM1 like
ENST00000490644.5	ENST00000469586.1	7.54	ENSG00000133142	TCEAL4	transcription elongation factor A like 4
ENST00000395148.6	ENST00000470178.6	7.54	ENSG00000003402	CFLAR	CASP8 and FADD like apoptosis regulator
ENST00000517814.1	ENST00000521974.1	7.54	ENSG00000147679	UTP23	UTP23, small subunit processome component
ENST00000309955.7	ENST00000439154.6	7.53	ENSG00000003402	CFLAR	CASP8 and FADD like apoptosis regulator
ENST00000354171.12	ENST00000589115.5	7.53	ENSG00000167468	GPX4	glutathione peroxidase 4
ENST00000404249.7	ENST00000468397.1	7.51	ENSG00000008128	CDK11A	cyclin dependent kinase 11A
ENST00000366675.3	ENST00000258281.6	7.51	ENSG00000135801	TAF5L	TATA-box binding protein associated factor 5 like
ENST00000464113.1	ENST00000463227.5	7.49	ENSG00000158796	DEDD	death effector domain containing
ENST00000646985.1	ENST00000620121.4	7.47	ENSG00000171456	ASXL1	ASXL transcriptional regulator 1
ENST00000361773.7	ENST00000565454.5	7.47	ENSG00000140682	TGFB1I1	transforming growth factor beta 1 induced transcript 1
ENST00000409710.1	ENST00000468875.1	7.46	ENSG00000204822	MRPL53	mitochondrial ribosomal protein L53
ENST00000520216.5	ENST00000646646.1	7.45	ENSG00000133835	HSD17B4	hydroxysteroid 17-beta dehydrogenase 4
ENST00000425778.5	ENST00000452806.5	7.44	ENSG00000115875	SRSF7	serine and arginine rich splicing factor 7
ENST00000580322.5	ENST00000583536.5	7.44	ENSG00000161526	SAP30BP	SAP30 binding protein
ENST00000459997.1	ENST00000487300.1	7.44	ENSG00000116649	SRM	spermidine synthase
ENST00000326446.9	ENST00000455875.5	7.44	ENSG00000177917	ARL6IP6	ADP ribosylation factor like GTPase 6 interacting protein 6
ENST00000585731.5	ENST00000610756.4	7.41	ENSG00000071564	TCF3	transcription factor 3
ENST00000457986.5	ENST00000645319.1	7.41	ENSG00000133657	ATP13A3	ATPase 13A3
ENST00000511102.5	ENST00000510824.5	7.41	ENSG00000109180	OCIAD1	OCIA domain containing 1
ENST00000435409.6	ENST00000481797.5	7.41	ENSG00000143624	INTS3	integrator complex subunit 3
ENST00000584667.5	ENST00000577292.5	7.41	ENSG00000161526	SAP30BP	SAP30 binding protein
ENST00000563343.5	ENST00000563781.5	7.39	ENSG00000051108	HERPUD1	homocysteine inducible ER protein with ubiquitin like domain 1
ENST00000397536.6	ENST00000560922.1	7.39	ENSG00000188549	CCDC9B	coiled-coil domain containing 9B
ENST00000329841.9	ENST00000346623.6	7.39	ENSG00000184254	ALDH1A3	aldehyde dehydrogenase 1 family member A3
ENST00000625938.2	ENST00000628549.1	7.37	ENSG00000077721	UBE2A	ubiquitin conjugating enzyme E2 A
ENST00000378017.7	ENST00000523179.5	7.37	ENSG00000170873	MTSS1	MTSS1, I-BAR domain containing
ENST00000515481.5	ENST00000510678.5	7.37	ENSG00000169045	HNRNPH1	heterogeneous nuclear ribonucleoprotein H1
ENST00000563915.5	ENST00000570061.1	7.36	ENSG00000013364	MVP	major vault protein
ENST00000413359.6	ENST00000522995.1	7.36	ENSG00000143702	CEP170	centrosomal protein 170 pseudogene 1
ENST00000262646.11	ENST00000529579.5	7.35	ENSG00000104388	RAB2A	RAB2A, member RAS oncogene family
ENST00000404484.9	ENST00000559108.1	7.35	ENSG00000140416	TPM1	tropomyosin 1
ENST00000395718.6	ENST00000555952.5	7.34	ENSG00000139926	FRMD6	FERM domain containing 6
ENST00000509648.5	ENST00000513728.1	7.34	ENSG00000164111	ANXA5	annexin A5
ENST00000471830.1	ENST00000621891.1	7.34	ENSG00000125779	PANK2	pantothenate kinase 2
ENST00000404484.9	ENST00000560959.5	7.33	ENSG00000140416	TPM1	tropomyosin 1
ENST00000632778.1	ENST00000633428.1	7.31	ENSG00000275851	MLLT6	MLLT6, PHD finger containing
ENST00000452931.1	ENST00000444092.5	7.31	ENSG00000115677	HDLBP	high density lipoprotein binding protein
ENST00000561958.5	ENST00000563636.5	7.31	ENSG00000141002	TCF25	transcription factor 25
ENST00000581441.1	ENST00000583378.5	7.31	ENSG00000082641	NFE2L1	nuclear factor, erythroid 2 like 1
ENST00000409757.8	ENST00000446947.6	7.3	ENSG00000132405	TBC1D14	TBC1 domain family member 14
ENST00000336415.8	ENST00000522995.1	7.27	ENSG00000143702	CEP170	centrosomal protein 170 pseudogene 1
ENST00000460105.1	ENST00000472438.5	7.26	ENSG00000010256	UQCRC1	ubiquinol-cytochrome c reductase core protein 1
ENST00000475169.1	ENST00000635168.1	7.26	ENSG00000164616	FBXL21
ENST00000527277.5	ENST00000528409.1	7.26	ENSG00000172638	EFEMP2	EGF containing fibulin extracellular matrix protein 2
ENST00000344768.9	ENST00000555952.5	7.25	ENSG00000139926	FRMD6	FERM domain containing 6
ENST00000343004.9	ENST00000465128.3	7.25	ENSG00000156504	FAM122B	family with sequence similarity 122B
ENST00000588738.5	ENST00000589165.5	7.25	ENSG00000012061	ERCC1	ERCC excision repair 1, endonuclease non-catalytic subunit
ENST00000448110.6	ENST00000447406.1	7.23	ENSG00000149636	DSN1	DSN1 homolog, MIS12 kinetochore complex component
ENST00000344989.10	ENST00000484146.6	7.23	ENSG00000188529	SRSF10	serine and arginine rich splicing factor 10
ENST00000452696.5	ENST00000457590.2	7.21	ENSG00000104885	DOT1L	DOT1 like histone lysine methyltransferase
ENST00000283415.3	ENST00000513757.5	7.2	ENSG00000153395	LPCAT1	lysophosphatidylcholine acyltransferase 1
ENST00000397666.6	ENST00000564039.1	7.2	ENSG00000130731	METTL26	methyltransferase like 26
ENST00000373972.5	ENST00000523527.5	7.19	ENSG00000123992	DNPEP	aspartyl aminopeptidase
ENST00000591208.1	ENST00000591463.1	7.18	ENSG00000176014	TUBB6	tubulin beta 6 class V
ENST00000424485.6	ENST00000538709.1	7.18	ENSG00000182149	IST1	IST1, ESCRT-III associated factor
ENST00000534510.5	ENST00000525315.5	7.16	ENSG00000164733	CTSB	cathepsin B
ENST00000371145.7	ENST00000428941.5	7.15	ENSG00000101972	STAG2	stromal antigen 2
ENST00000315013.9	ENST00000512944.5	7.15	ENSG00000180104	EXOC3	exocyst complex component 3
ENST00000403525.5	ENST00000464159.1	7.14	ENSG00000084774	CAD	carbamoyl-phosphate synthetase 2, aspartate transcarbamylase, and dihydroorotase
ENST00000371122.8	ENST00000371123.5	7.14	ENSG00000102038	SMARCA1	SWI/SNF related, matrix associated, actin dependent regulator of chromatin, subfamily a, member 1
ENST00000421512.5	ENST00000616883.4	7.12	ENSG00000112592	TBP	TATA-box binding protein
ENST00000460563.5	ENST00000466194.1	7.12	ENSG00000198830	HMGN2	high mobility group nucleosomal binding domain 2
ENST00000644245.1	ENST00000644707.1	7.11	ENSG00000088038	CNOT3	CCR4-NOT transcription complex subunit 3
ENST00000369087.5	ENST00000489822.5	7.11	ENSG00000151923	TIAL1	TIA1 cytotoxic granule associated RNA binding protein like 1
ENST00000577040.2	ENST00000574201.1	7.1	ENSG00000132522	GPS2	G protein pathway suppressor 2
ENST00000472559.5	ENST00000443429.5	7.1	ENSG00000101019	UQCC1	ubiquinol-cytochrome c reductase complex assembly factor 1
ENST00000594682.6	ENST00000600457.5	7.1	ENSG00000167766	ZNF83	zinc finger protein 83
ENST00000474183.1	ENST00000619982.4	7.09	ENSG00000132153	DHX30	DExH-box helicase 30
ENST00000525701.5	ENST00000524464.5	7.09	ENSG00000023191	RNH1	ribonuclease/angiogenin inhibitor 1
ENST00000643815.1	ENST00000646608.1	7.07	ENSG00000111642	CHD4	chromodomain helicase DNA binding protein 4
ENST00000366090.6	ENST00000437296.1	7.06	ENSG00000114346	ECT2	epithelial cell transforming 2
ENST00000529760.5	ENST00000530542.1	7.05	ENSG00000073921	PICALM	phosphatidylinositol binding clathrin assembly protein
ENST00000554467.5	ENST00000555634.5	7.03	ENSG00000182199	SHMT2	serine hydroxymethyltransferase 2
ENST00000278385.10	ENST00000442151.6	7.01	ENSG00000026508	CD44	CD44 molecule (Indian blood group)
ENST00000416518.1	ENST00000461368.1	7	ENSG00000188846	RPL14	ribosomal protein L14
ENST00000573311.1	ENST00000576878.1	6.99	ENSG00000167978	SRRM2	serine/arginine repetitive matrix 2
ENST00000464452.1	ENST00000621891.1	6.98	ENSG00000125779	PANK2	pantothenate kinase 2
ENST00000414061.1	ENST00000498425.1	6.97	ENSG00000147155	EBP	EBP, cholestenol delta-isomerase
ENST00000397615.6	ENST00000524464.5	6.95	ENSG00000023191	RNH1	ribonuclease/angiogenin inhibitor 1
ENST00000490543.5	ENST00000479034.5	6.94	ENSG00000133226	SRRM1	serine and arginine repetitive matrix 1
ENST00000477328.1	ENST00000471142.5	6.94	ENSG00000136270	TBRG4	transforming growth factor beta regulator 4
ENST00000362019.7	ENST00000466643.1	6.94	ENSG00000010165	EEF1AKNMT	eEF1A lysine and N-terminal methyltransferase
ENST00000637317.1	ENST00000635859.1	6.93	ENSG00000106976	DNM1	dynamin 1
ENST00000575771.5	ENST00000575208.2	6.92	ENSG00000183011	NAA38	N(alpha)-acetyltransferase 38, NatC auxiliary subunit
ENST00000586830.1	ENST00000586224.5	6.92	ENSG00000104907	TRMT1	tRNA methyltransferase 1
ENST00000377759.8	ENST00000475716.5	6.92	ENSG00000089006	SNX5	sorting nexin 5
ENST00000479668.5	ENST00000444957.3	6.89	ENSG00000214022	REPIN1	replication initiator 1
ENST00000355423.7	ENST00000584667.5	6.88	ENSG00000161526	SAP30BP	SAP30 binding protein
ENST00000361278.7	ENST00000488222.5	6.87	ENSG00000136270	TBRG4	transforming growth factor beta regulator 4
ENST00000507356.5	ENST00000632434.1	6.86	ENSG00000145781	COMMD10	COMM domain containing 10
ENST00000442151.6	ENST00000531110.6	6.85	ENSG00000026508	CD44	CD44 molecule (Indian blood group)
ENST00000417224.5	ENST00000461811.5	6.84	ENSG00000148341	SH3GLB2	SH3 domain containing GRB2 like, endophilin B2
ENST00000563732.5	ENST00000567040.5	6.83	ENSG00000149923	PPP4C	protein phosphatase 4 catalytic subunit
ENST00000604879.5	ENST00000604694.1	6.82	ENSG00000270647	TAF15	TATA-box binding protein associated factor 15
ENST00000514979.5	ENST00000502285.1	6.79	ENSG00000236177	HLA-DPA1	major histocompatibility complex, class II, DP alpha 1
ENST00000395719.7	ENST00000357854.7	6.79	ENSG00000138757	G3BP2	G3BP stress granule assembly factor 2
ENST00000398774.6	ENST00000526416.5	6.79	ENSG00000178209	PLEC	plectin
ENST00000413359.6	ENST00000522191.5	6.77	ENSG00000143702	CEP170	centrosomal protein 170 pseudogene 1
ENST00000205402.9	ENST00000417551.5	6.76	ENSG00000091140	DLD	dihydrolipoamide dehydrogenase
ENST00000594773.5	ENST00000600377.1	6.76	ENSG00000064607	SUGP2	SURP and G-patch domain containing 2
ENST00000400809.7	ENST00000473872.5	6.76	ENSG00000221978	CCNL2	cyclin L2
ENST00000557763.5	ENST00000555791.5	6.75	ENSG00000198901	PRC1	protein regulator of cytokinesis 1
ENST00000413359.6	ENST00000451408.2	6.75	ENSG00000143702	CEP170	centrosomal protein 170 pseudogene 1
ENST00000418997.1	ENST00000523848.5	6.75	ENSG00000164924	YWHAZ	tyrosine 3-monooxygenase/tryptophan 5-monooxygenase activation protein zeta
ENST00000479034.5	ENST00000496882.5	6.74	ENSG00000133226	SRRM1	serine and arginine repetitive matrix 1
ENST00000481646.5	ENST00000494015.1	6.71	ENSG00000114098	ARMC8	armadillo repeat containing 8
ENST00000511662.5	ENST00000503016.5	6.71	ENSG00000109180	OCIAD1	OCIA domain containing 1
ENST00000449482.1	ENST00000496736.1	6.7	ENSG00000057019	DCBLD2	discoidin, CUB and LCCL domain containing 2
ENST00000596672.5	ENST00000597901.1	6.69	ENSG00000105486	LIG1	DNA ligase 1
ENST00000445152.1	ENST00000490548.1	6.68	ENSG00000231116	VARS	valyl-tRNA synthetase
ENST00000361278.7	ENST00000478116.1	6.68	ENSG00000136270	TBRG4	transforming growth factor beta regulator 4
ENST00000372077.8	ENST00000520948.5	6.66	ENSG00000112715	VEGFA	vascular endothelial growth factor A
ENST00000265755.7	ENST00000470715.1	6.66	ENSG00000006704	GTF2IRD1	GTF2I repeat domain containing 1
ENST00000490753.1	ENST00000612233.1	6.66	ENSG00000101361	NOP56	NOP56 ribonucleoprotein
ENST00000592996.5	ENST00000586790.5	6.65	ENSG00000173581	CCDC106	coiled-coil domain containing 106
ENST00000357802.6	ENST00000458605.5	6.65	ENSG00000182841	RRP7BP	ribosomal RNA processing 7 homolog B, pseudogene
ENST00000403000.6	ENST00000528558.1	6.65	ENSG00000187954	CYHR1	cysteine and histidine rich 1
ENST00000438748.5	ENST00000468475.1	6.63	ENSG00000125630	POLR1B	RNA polymerase I subunit B
ENST00000511802.5	ENST00000510872.5	6.62	ENSG00000145495	MARCH6	membrane associated ring-CH-type finger 6
ENST00000377135.8	ENST00000598808.5	6.61	ENSG00000126456	IRF3	interferon regulatory factor 3
ENST00000554541.5	ENST00000622405.4	6.61	ENSG00000100902	PSMA6	proteasome subunit alpha 6
ENST00000346330.6	ENST00000469205.2	6.61	ENSG00000077721	UBE2A	ubiquitin conjugating enzyme E2 A
ENST00000352431.6	ENST00000467200.6	6.61	ENSG00000101040	ZMYND8	zinc finger MYND-type containing 8
ENST00000579889.1	ENST00000581441.1	6.6	ENSG00000082641	NFE2L1	nuclear factor, erythroid 2 like 1
ENST00000284165.10	ENST00000358664.8	6.59	ENSG00000125952	MAX	MYC associated factor X
ENST00000394826.8	ENST00000612959.4	6.58	ENSG00000126653	NSRP1	nuclear speckle splicing regulatory protein 1
ENST00000316292.13	ENST00000491404.1	6.58	ENSG00000156508	EEF1A1	eukaryotic translation elongation factor 1 alpha 1
ENST00000427177.5	ENST00000591198.5	6.58	ENSG00000184640	SEPT9	septin 9
ENST00000354567.6	ENST00000478407.1	6.56	ENSG00000154027	AK5	adenylate kinase 5
ENST00000368504.5	ENST00000271877.11	6.56	ENSG00000143569	UBAP2L	ubiquitin associated protein 2 like
ENST00000444250.1	ENST00000437296.1	6.56	ENSG00000114346	ECT2	epithelial cell transforming 2
ENST00000522352.5	ENST00000519627.1	6.55	ENSG00000104408	EIF3E	eukaryotic translation initiation factor 3 subunit E
ENST00000400907.6	ENST00000400908.6	6.53	ENSG00000142599	RERE	arginine-glutamic acid dipeptide repeats
ENST00000430497.5	ENST00000438695.5	6.51	ENSG00000127952	STYXL1	serine/threonine/tyrosine interacting like 1
ENST00000466211.5	ENST00000484648.1	6.5	ENSG00000168385	SEPT2	septin 2
ENST00000538945.5	ENST00000540501.1	6.5	ENSG00000168439	STIP1	stress induced phosphoprotein 1
ENST00000561667.1	ENST00000564870.1	6.5	ENSG00000187741	FANCA	FA complementation group A
ENST00000504348.5	ENST00000505087.1	6.49	ENSG00000169045	HNRNPH1	heterogeneous nuclear ribonucleoprotein H1
ENST00000587604.1	ENST00000586988.5	6.48	ENSG00000130816	DNMT1	DNA methyltransferase 1
ENST00000437893.5	ENST00000485956.1	6.48	ENSG00000115648	MLPH	melanophilin
ENST00000354506.10	ENST00000438204.6	6.48	ENSG00000197713	RPE	ribulose-5-phosphate-3-epimerase
ENST00000337404.8	ENST00000537657.5	6.48	ENSG00000112096	SOD2	superoxide dismutase 2
ENST00000542255.6	ENST00000579425.5	6.48	ENSG00000072778	ACADVL	acyl-CoA dehydrogenase very long chain
ENST00000476212.1	ENST00000461149.1	6.47	ENSG00000221829	FANCG	FA complementation group G
ENST00000476143.6	ENST00000481278.5	6.46	ENSG00000143183	TMCO1	transmembrane and coiled-coil domains 1
ENST00000460465.5	ENST00000479362.1	6.45	ENSG00000008128	CDK11A	cyclin dependent kinase 11A
ENST00000443626.5	ENST00000444548.5	6.43	ENSG00000130414	NDUFA10	NADH:ubiquinone oxidoreductase subunit A10
ENST00000426689.6	ENST00000442597.5	6.43	ENSG00000172113	NME6	NME/NM23 nucleoside diphosphate kinase 6
ENST00000424732.5	ENST00000491748.1	6.43	ENSG00000127483	HP1BP3	heterochromatin protein 1 binding protein 3
ENST00000389093.7	ENST00000568743.1	6.42	ENSG00000067225	PKM	pyruvate kinase M1/2
ENST00000395956.7	ENST00000523848.5	6.42	ENSG00000164924	YWHAZ	tyrosine 3-monooxygenase/tryptophan 5-monooxygenase activation protein zeta
ENST00000401738.3	ENST00000406175.3	6.42	ENSG00000143924	EML4	echinoderm microtubule associated protein like 4
ENST00000369367.7	ENST00000395453.2	6.42	ENSG00000139218	SCAF11	SR-related CTD associated factor 11
ENST00000524998.1	ENST00000621189.4	6.41	ENSG00000160957	RECQL4	RecQ like helicase 4
ENST00000338145.7	ENST00000453744.6	6.41	ENSG00000109332	UBE2D3	ubiquitin conjugating enzyme E2 D3
ENST00000646339.1	ENST00000621641.1	6.4	ENSG00000136104	RNASEH2B	ribonuclease H2 subunit B
ENST00000551679.1	ENST00000551665.1	6.38	ENSG00000135486	HNRNPA1	heterogeneous nuclear ribonucleoprotein A1
ENST00000505977.1	ENST00000629457.2	6.37	ENSG00000040275	SPDL1	spindle apparatus coiled-coil protein 1
ENST00000265465.7	ENST00000532391.1	6.36	ENSG00000014138	POLA2	DNA polymerase alpha 2, accessory subunit
ENST00000219169.8	ENST00000568390.5	6.34	ENSG00000102898	NUTF2	nuclear transport factor 2
ENST00000454815.6	ENST00000474809.6	6.34	ENSG00000116001	TIA1	TIA1 cytotoxic granule associated RNA binding protein
ENST00000556142.5	ENST00000556897.5	6.32	ENSG00000092199	HNRNPC	heterogeneous nuclear ribonucleoprotein C (C1/C2)
ENST00000492684.5	ENST00000481777.5	6.31	ENSG00000143436	MRPL9	mitochondrial ribosomal protein L9
ENST00000221770.7	ENST00000591061.5	6.3	ENSG00000105171	POP4	POP4 homolog, ribonuclease P/MRP subunit
ENST00000488222.5	ENST00000471142.5	6.3	ENSG00000136270	TBRG4	transforming growth factor beta regulator 4
ENST00000356401.8	ENST00000449376.5	6.3	ENSG00000177479	ARIH2	ariadne RBR E3 ubiquitin protein ligase 2
ENST00000405018.5	ENST00000470642.1	6.29	ENSG00000100242	SUN2	Sad1 and UNC84 domain containing 2
ENST00000301633.8	ENST00000374948.6	6.29	ENSG00000089685	BIRC5	baculoviral IAP repeat containing 5
ENST00000429279.5	ENST00000465009.1	6.28	ENSG00000115694	STK25	serine/threonine kinase 25
ENST00000402711.6	ENST00000401738.3	6.27	ENSG00000143924	EML4	echinoderm microtubule associated protein like 4
ENST00000332704.5	ENST00000615855.4	6.25	ENSG00000183751	TBL3	transducin beta like 3
ENST00000513975.5	ENST00000513008.5	6.25	ENSG00000145216	FIP1L1	factor interacting with PAPOLA and CPSF1
ENST00000646608.1	ENST00000643538.1	6.25	ENSG00000111642	CHD4	chromodomain helicase DNA binding protein 4
ENST00000505826.5	ENST00000506180.5	6.24	ENSG00000159692	CTBP1	C-terminal binding protein 1
ENST00000319397.6	ENST00000535549.5	6.23	ENSG00000134954	ETS1	ETS proto-oncogene 1, transcription factor
ENST00000438358.1	ENST00000497887.5	6.23	ENSG00000125676	THOC2	THO complex 2
ENST00000571518.5	ENST00000576498.5	6.22	ENSG00000185359	HGS	hepatocyte growth factor-regulated tyrosine kinase substrate
ENST00000358460.8	ENST00000332132.8	6.22	ENSG00000182518	FAM104B	family with sequence similarity 104 member B
ENST00000513008.5	ENST00000504094.1	6.22	ENSG00000145216	FIP1L1	factor interacting with PAPOLA and CPSF1
ENST00000481928.1	ENST00000440384.1	6.22	ENSG00000187514	PTMA	prothymosin alpha
ENST00000539925.5	ENST00000541102.1	6.2	ENSG00000111321	LTBR	lymphotoxin beta receptor
ENST00000483485.5	ENST00000431277.5	6.2	ENSG00000089006	SNX5	sorting nexin 5
ENST00000523539.5	ENST00000521907.5	6.2	ENSG00000169398	PTK2	protein tyrosine kinase 2
ENST00000252711.6	ENST00000443626.5	6.18	ENSG00000130414	NDUFA10	NADH:ubiquinone oxidoreductase subunit A10
ENST00000222990.7	ENST00000480807.1	6.18	ENSG00000106266	SNX8	sorting nexin 8
ENST00000313695.11	ENST00000497907.5	6.18	ENSG00000116584	ARHGEF2	Rho/Rac guanine nucleotide exchange factor 2
ENST00000589656.6	ENST00000593052.5	6.17	ENSG00000115268	RPS15	ribosomal protein S15
ENST00000571843.1	ENST00000570841.5	6.16	ENSG00000140750	ARHGAP17	Rho GTPase activating protein 17
ENST00000368319.3	ENST00000478002.5	6.16	ENSG00000132680	KHDC4	KH domain containing 4, pre-mRNA splicing factor
ENST00000262188.12	ENST00000356800.6	6.16	ENSG00000082014	SMARCD3	SWI/SNF related, matrix associated, actin dependent regulator of chromatin, subfamily d, member 3
ENST00000435235.6	ENST00000634600.1	6.15	ENSG00000122545	SEPT7	septin 7
ENST00000366527.4	ENST00000638952.1	6.14	ENSG00000153187	HNRNPU	heterogeneous nuclear ribonucleoprotein U
ENST00000550924.6	ENST00000551339.6	6.14	ENSG00000152556	PFKM	phosphofructokinase, muscle
ENST00000412056.5	ENST00000420363.5	6.12	ENSG00000214078	CPNE1	copine 1
ENST00000493715.1	ENST00000567620.1	6.12	ENSG00000127586	CHTF18	chromosome transmission fidelity factor 18
ENST00000518979.5	ENST00000517778.5	6.11	ENSG00000105483	CARD8	caspase recruitment domain family member 8
ENST00000445649.1	ENST00000463940.1	6.1	ENSG00000115042	FAHD2A	fumarylacetoacetate hydrolase domain containing 2A
ENST00000643100.1	ENST00000644914.1	6.09	ENSG00000171206	TRIM8	tripartite motif containing 8
ENST00000250894.8	ENST00000562042.1	6.09	ENSG00000138834	MAPK8IP3	mitogen-activated protein kinase 8 interacting protein 3
ENST00000517764.1	ENST00000521144.1	6.09	ENSG00000164951	PDP1	pyruvate dehyrogenase phosphatase catalytic subunit 1
ENST00000455743.5	ENST00000465841.1	6.08	ENSG00000138376	BARD1	BRCA1 associated RING domain 1
ENST00000531992.1	ENST00000533044.5	6.08	ENSG00000178719	GRINA	glutamate ionotropic receptor NMDA type subunit associated protein 1
ENST00000423613.6	ENST00000498724.5	6.06	ENSG00000041982	TNC	tenascin C
ENST00000489072.5	ENST00000485550.5	6.06	ENSG00000205581	HMGN1	high mobility group nucleosome binding domain 1
ENST00000519993.5	ENST00000519881.5	6.06	ENSG00000169398	PTK2	protein tyrosine kinase 2
ENST00000483359.5	ENST00000458038.5	6.05	ENSG00000214078	CPNE1	copine 1
ENST00000360596.6	ENST00000490464.1	6.05	ENSG00000131069	ACSS2	acyl-CoA synthetase short chain family member 2
ENST00000490356.2	ENST00000539799.5	6.05	ENSG00000182667	NTM	neurotrimin
ENST00000264167.8	ENST00000637633.1	6.05	ENSG00000018510	AGPS	alkylglycerone phosphate synthase
ENST00000507820.5	ENST00000509115.5	6.04	ENSG00000109685	NSD2	nuclear receptor binding SET domain protein 2
ENST00000519332.5	ENST00000521437.1	6.04	ENSG00000105483	CARD8	caspase recruitment domain family member 8
ENST00000492684.5	ENST00000481777.5	6.04	ENSG00000143436	MRPL9	mitochondrial ribosomal protein L9
ENST00000595319.5	ENST00000601303.1	6.04	ENSG00000125733	TRIP10	thyroid hormone receptor interactor 10
ENST00000426689.6	ENST00000451657.6	6.03	ENSG00000172113	NME6	NME/NM23 nucleoside diphosphate kinase 6
ENST00000587502.2	ENST00000591745.1	6.02	ENSG00000130332	LSM7	LSM7 homolog, U6 small nuclear RNA and mRNA degradation associated
ENST00000509284.1	ENST00000618628.4	6.02	ENSG00000171617	ENC1	ectodermal-neural cortex 1
ENST00000374076.8	ENST00000464720.5	6.01	ENSG00000186501	TMEM222	transmembrane protein 222
ENST00000419065.6	ENST00000438998.6	6.01	ENSG00000180822	PSMG4	proteasome assembly chaperone 4
ENST00000492317.5	ENST00000431976.1	6.01	ENSG00000237825	RGL2	ral guanine nucleotide dissociation stimulator like 2
ENST00000421782.3	ENST00000487921.5	5.99	ENSG00000108384	RAD51C	RAD51 paralog C
ENST00000582287.6	ENST00000577820.5	5.98	ENSG00000105655	ISYNA1	inositol-3-phosphate synthase 1
ENST00000642021.1	ENST00000641371.1	5.98	ENSG00000092621	PHGDH	phosphoglycerate dehydrogenase
ENST00000587896.5	ENST00000588917.2	5.98	ENSG00000099622	CIRBP	cold inducible RNA binding protein
ENST00000564601.5	ENST00000566783.1	5.97	ENSG00000205937	RNPS1	RNA binding protein with serine rich domain 1
ENST00000342348.9	ENST00000498806.1	5.97	ENSG00000008130	NADK	NAD kinase
ENST00000645645.1	ENST00000643538.1	5.97	ENSG00000111642	CHD4	chromodomain helicase DNA binding protein 4
ENST00000395744.7	ENST00000401672.7	5.97	ENSG00000100239	PPP6R2	protein phosphatase 6 regulatory subunit 2
ENST00000312046.10	ENST00000517566.6	5.96	ENSG00000164830	OXR1	oxidation resistance 1
ENST00000308377.8	ENST00000394566.5	5.95	ENSG00000172716	SLFN11	schlafen family member 11
ENST00000470475.1	ENST00000485390.5	5.95	ENSG00000142937	RPS8	ribosomal protein S8
ENST00000342555.10	ENST00000584696.1	5.95	ENSG00000010244	ZNF207	zinc finger protein 207
ENST00000401959.5	ENST00000463675.5	5.95	ENSG00000100138	SNU13	small nuclear ribonucleoprotein 13
ENST00000574734.5	ENST00000571029.1	5.94	ENSG00000129235	TXNDC17	thioredoxin domain containing 17
ENST00000274400.9	ENST00000330280.11	5.92	ENSG00000145736	GTF2H2	GTF2H2 family member C
ENST00000451462.5	ENST00000517777.5	5.91	ENSG00000154734	ADAMTS1	ADAM metallopeptidase with thrombospondin type 1 motif 1
ENST00000527741.5	ENST00000526710.1	5.9	ENSG00000104529	EEF1D	eukaryotic translation elongation factor 1 delta
ENST00000522051.5	ENST00000521437.1	5.9	ENSG00000105483	CARD8	caspase recruitment domain family member 8
ENST00000563024.5	ENST00000564061.5	5.9	ENSG00000058600	POLR3E	RNA polymerase III subunit E
ENST00000566157.5	ENST00000565682.5	5.89	ENSG00000087263	OGFOD1	2-oxoglutarate and iron dependent oxygenase domain containing 1
ENST00000278386.10	ENST00000531110.6	5.87	ENSG00000026508	CD44	CD44 molecule (Indian blood group)
ENST00000581741.1	ENST00000578528.1	5.87	ENSG00000265681	RPL17	ribosomal protein L17
ENST00000478237.5	ENST00000607055.1	5.86	ENSG00000125967	NECAB3	N-terminal EF-hand calcium binding protein 3
ENST00000372849.8	ENST00000465744.5	5.86	ENSG00000241343	RPL36A	ribosomal protein L36a
ENST00000561727.1	ENST00000564559.6	5.85	ENSG00000135720	DYNC1LI2	dynein cytoplasmic 1 light intermediate chain 2
ENST00000584667.5	ENST00000583329.5	5.85	ENSG00000161526	SAP30BP	SAP30 binding protein
ENST00000606531.2	ENST00000599540.6	5.85	ENSG00000105701	FKBP8	FK506 binding protein 8
ENST00000632327.1	ENST00000633428.1	5.84	ENSG00000275851	MLLT6	MLLT6, PHD finger containing
ENST00000585319.5	ENST00000583059.1	5.84	ENSG00000178921	PFAS	phosphoribosylformylglycinamidine synthase
ENST00000530481.5	ENST00000526782.1	5.84	ENSG00000079819	EPB41L2	erythrocyte membrane protein band 4.1 like 2
ENST00000262953.10	ENST00000455444.6	5.83	ENSG00000065717	TLE2	transducin like enhancer of split 2
ENST00000576911.5	ENST00000576180.1	5.82	ENSG00000103423	DNAJA3	DnaJ heat shock protein family (Hsp40) member A3
ENST00000309340.11	ENST00000591601.5	5.81	ENSG00000099875	MKNK2	MAP kinase interacting serine/threonine kinase 2
ENST00000548077.1	ENST00000552221.1	5.8	ENSG00000075856	SART3	spliceosome associated factor 3, U4/U6 recycling protein
ENST00000419626.1	ENST00000466253.1	5.8	ENSG00000132716	DCAF8	DDB1 and CUL4 associated factor 8
ENST00000549606.5	ENST00000547853.1	5.78	ENSG00000135446	CDK4	cyclin dependent kinase 4
ENST00000419582.5	ENST00000337738.5	5.78	ENSG00000119383	PTPA	protein phosphatase 2 phosphatase activator
ENST00000505207.5	ENST00000510129.5	5.74	ENSG00000109332	UBE2D3	ubiquitin conjugating enzyme E2 D3
ENST00000467306.5	ENST00000481777.5	5.74	ENSG00000143436	MRPL9	mitochondrial ribosomal protein L9
ENST00000498764.5	ENST00000539799.5	5.73	ENSG00000182667	NTM	neurotrimin
ENST00000409136.5	ENST00000470129.1	5.71	ENSG00000138434	ITPRID2	ITPR interacting domain containing 2
ENST00000594682.6	ENST00000601237.5	5.7	ENSG00000167766	ZNF83	zinc finger protein 83
ENST00000399982.6	ENST00000645929.1	5.7	ENSG00000100888	CHD8	chromodomain helicase DNA binding protein 8
ENST00000533173.1	ENST00000528558.1	5.69	ENSG00000187954	CYHR1	cysteine and histidine rich 1
ENST00000628646.2	ENST00000637671.1	5.68	ENSG00000197283	SYNGAP1	synaptic Ras GTPase activating protein 1
ENST00000376597.9	ENST00000277082.9	5.67	ENSG00000148019	CEP78	centrosomal protein 78
ENST00000529064.5	ENST00000527677.1	5.67	ENSG00000104522	TSTA3	tissue specific transplantation antigen P35B
ENST00000561907.5	ENST00000569792.5	5.66	ENSG00000183751	TBL3	transducin beta like 3
ENST00000338051.4	ENST00000435259.2	5.66	ENSG00000181904	C5orf24	chromosome 5 open reading frame 24
ENST00000558036.5	ENST00000626000.1	5.66	ENSG00000131876	SNRPA1	small nuclear ribonucleoprotein polypeptide A'
ENST00000361278.7	ENST00000484326.1	5.66	ENSG00000136270	TBRG4	transforming growth factor beta regulator 4
ENST00000560423.5	ENST00000559326.1	5.66	ENSG00000198901	PRC1	protein regulator of cytokinesis 1
ENST00000357194.10	ENST00000618836.4	5.65	ENSG00000109332	UBE2D3	ubiquitin conjugating enzyme E2 D3
ENST00000331923.8	ENST00000466846.5	5.65	ENSG00000159086	PAXBP1	PAX3 and PAX7 binding protein 1
ENST00000304921.9	ENST00000491937.6	5.64	ENSG00000171863	RPS7	ribosomal protein S7
ENST00000424254.6	ENST00000523990.1	5.64	ENSG00000143756	FBXO28	F-box protein 28
ENST00000456804.5	ENST00000615224.2	5.62	ENSG00000228760	BAG6	BCL2 associated athanogene 6
ENST00000317502.10	ENST00000498790.5	5.62	ENSG00000148824	MTG1	mitochondrial ribosome associated GTPase 1
ENST00000395148.6	ENST00000490965.1	5.62	ENSG00000003402	CFLAR	CASP8 and FADD like apoptosis regulator
ENST00000524226.5	ENST00000517836.5	5.61	ENSG00000078674	PCM1	pericentriolar material 1
ENST00000421782.3	ENST00000413590.5	5.61	ENSG00000108384	RAD51C	RAD51 paralog C
ENST00000543517.5	ENST00000545764.1	5.61	ENSG00000120438	TCP1	t-complex 1
ENST00000315913.9	ENST00000372289.6	5.61	ENSG00000178028	DMAP1	DNA methyltransferase 1 associated protein 1
ENST00000601490.1	ENST00000597073.5	5.61	ENSG00000099331	MYO9B	myosin IXB
ENST00000558217.5	ENST00000559729.5	5.6	ENSG00000140612	SEC11A	SEC11 homolog A, signal peptidase complex subunit
ENST00000441788.6	ENST00000588084.1	5.6	ENSG00000105325	FZR1	fizzy and cell division cycle 20 related 1
ENST00000471773.5	ENST00000476727.6	5.58	ENSG00000148337	CIZ1	CDKN1A interacting zinc finger protein 1
ENST00000469097.5	ENST00000464508.1	5.58	ENSG00000101294	HM13	histocompatibility minor 13
ENST00000345985.7	ENST00000538384.5	5.56	ENSG00000115761	NOL10	nucleolar protein 10
ENST00000421782.3	ENST00000461271.5	5.56	ENSG00000108384	RAD51C	RAD51 paralog C
ENST00000393728.6	ENST00000620366.4	5.56	ENSG00000122203	KIAA1191	KIAA1191
ENST00000371725.7	ENST00000466579.1	5.56	ENSG00000165689	ENTR1	endosome associated trafficking regulator 1
ENST00000400094.5	ENST00000400087.7	5.55	ENSG00000154723	ATP5PF	ATP synthase peripheral stalk subunit F6
ENST00000544835.7	ENST00000606531.2	5.54	ENSG00000105701	FKBP8	FK506 binding protein 8
ENST00000421671.6	ENST00000513701.1	5.54	ENSG00000161904	LEMD2	LEM domain containing 2
ENST00000517887.5	ENST00000523539.5	5.54	ENSG00000169398	PTK2	protein tyrosine kinase 2
ENST00000517777.5	ENST00000517452.1	5.54	ENSG00000154734	ADAMTS1	ADAM metallopeptidase with thrombospondin type 1 motif 1
ENST00000483416.1	ENST00000479271.1	5.54	ENSG00000135829	DHX9	DExH-box helicase 9
ENST00000513008.5	ENST00000504094.1	5.53	ENSG00000145216	FIP1L1	factor interacting with PAPOLA and CPSF1
ENST00000394723.7	ENST00000412116.5	5.53	ENSG00000131503	ANKHD1	ankyrin repeat and KH domain containing 1
ENST00000566751.5	ENST00000563636.5	5.53	ENSG00000141002	TCF25	transcription factor 25
ENST00000236980.10	ENST00000402774.7	5.52	ENSG00000118246	FASTKD2	FAST kinase domains 2
ENST00000251166.8	ENST00000573245.1	5.51	ENSG00000262246	CORO7	coronin 7
ENST00000418109.5	ENST00000488638.1	5.51	ENSG00000172037	LAMB2	laminin subunit beta 2
ENST00000305850.9	ENST00000562943.1	5.51	ENSG00000166451	CENPN	centromere protein N
ENST00000409373.5	ENST00000494110.5	5.5	ENSG00000115648	MLPH	melanophilin
ENST00000636632.1	ENST00000616883.4	5.49	ENSG00000112592	TBP	TATA-box binding protein
ENST00000474796.1	ENST00000532131.1	5.49	ENSG00000116871	MAP7D1	MAP7 domain containing 1
ENST00000369101.7	ENST00000392865.5	5.47	ENSG00000148908	RGS10	regulator of G protein signaling 10
ENST00000551620.5	ENST00000548787.1	5.47	ENSG00000166226	CCT2	chaperonin containing TCP1 subunit 2
ENST00000476661.5	ENST00000522995.1	5.47	ENSG00000143702	CEP170	centrosomal protein 170 pseudogene 1
ENST00000375238.8	ENST00000606525.5	5.46	ENSG00000125967	NECAB3	N-terminal EF-hand calcium binding protein 3
ENST00000409659.5	ENST00000483489.1	5.45	ENSG00000138095	LRPPRC	leucine rich pentatricopeptide repeat containing
ENST00000314126.4	ENST00000572560.1	5.44	ENSG00000121057	AKAP1	A-kinase anchoring protein 1
ENST00000459958.2	ENST00000581858.5	5.44	ENSG00000177731	FLII	FLII, actin remodeling protein
ENST00000578424.2	ENST00000635197.1	5.44	ENSG00000169710	FASN	fatty acid synthase
ENST00000487958.5	ENST00000621863.4	5.43	ENSG00000161203	AP2M1	adaptor related protein complex 2 subunit mu 1
ENST00000396954.7	ENST00000527216.5	5.41	ENSG00000164172	MOCS2	molybdenum cofactor synthesis 2
ENST00000355423.7	ENST00000583536.5	5.4	ENSG00000161526	SAP30BP	SAP30 binding protein
ENST00000340879.8	ENST00000449610.5	5.39	ENSG00000068745	IP6K2	inositol hexakisphosphate kinase 2
ENST00000464728.5	ENST00000567620.1	5.38	ENSG00000127586	CHTF18	chromosome transmission fidelity factor 18
ENST00000400288.6	ENST00000491973.1	5.38	ENSG00000198089	SFI1	SFI1 centrin binding protein
ENST00000444845.5	ENST00000439169.2	5.38	ENSG00000099899	TRMT2A	tRNA methyltransferase 2 homolog A
ENST00000394457.7	ENST00000642505.1	5.38	ENSG00000173209	AHSA2P	activator of HSP90 ATPase homolog 2, pseudogene
ENST00000603393.5	ENST00000604694.1	5.36	ENSG00000270647	TAF15	TATA-box binding protein associated factor 15
ENST00000587109.5	ENST00000639447.1	5.36	ENSG00000030582	GRN	granulin precursor
ENST00000507354.5	ENST00000621204.4	5.35	ENSG00000145740	SLC30A5	solute carrier family 30 member 5
ENST00000573224.2	ENST00000638374.1	5.35	ENSG00000108433	GOSR2	golgi SNAP receptor complex member 2
ENST00000395453.2	ENST00000549162.5	5.34	ENSG00000139218	SCAF11	SR-related CTD associated factor 11
ENST00000305852.11	ENST00000487282.5	5.33	ENSG00000171055	FEZ2	fasciculation and elongation protein zeta 2
ENST00000584667.5	ENST00000580322.5	5.33	ENSG00000161526	SAP30BP	SAP30 binding protein
ENST00000368361.8	ENST00000476983.5	5.33	ENSG00000176444	CLK2	CDC like kinase 2
ENST00000481113.1	ENST00000479557.1	5.33	ENSG00000160294	MCM3AP	minichromosome maintenance complex component 3 associated protein
ENST00000586173.1	ENST00000591061.5	5.32	ENSG00000105171	POP4	POP4 homolog, ribonuclease P/MRP subunit
ENST00000034275.12	ENST00000439268.6	5.32	ENSG00000031823	RANBP3	RAN binding protein 3
ENST00000370854.7	ENST00000492610.5	5.31	ENSG00000171307	ZDHHC16	zinc finger DHHC-type containing 16
ENST00000342555.10	ENST00000579810.2	5.31	ENSG00000010244	ZNF207	zinc finger protein 207
ENST00000338631.10	ENST00000557515.5	5.29	ENSG00000100813	ACIN1	apoptotic chromatin condensation inducer 1
ENST00000589925.1	ENST00000591310.1	5.28	ENSG00000130254	SAFB2	scaffold attachment factor B2
ENST00000479668.5	ENST00000522266.1	5.28	ENSG00000214022	REPIN1	replication initiator 1
ENST00000542344.5	ENST00000549479.1	5.27	ENSG00000187109	NAP1L1	nucleosome assembly protein 1 like 1
ENST00000571368.5	ENST00000573175.1	5.26	ENSG00000132382	MYBBP1A	MYB binding protein 1a
ENST00000247001.9	ENST00000586387.7	5.23	ENSG00000105705	SUGP1	SURP and G-patch domain containing 1
ENST00000568631.5	ENST00000565589.5	5.23	ENSG00000205937	RNPS1	RNA binding protein with serine rich domain 1
ENST00000486234.1	ENST00000472800.1	5.22	ENSG00000115307	AUP1	AUP1, lipid droplet regulating VLDL assembly factor
ENST00000392038.6	ENST00000391844.8	5.22	ENSG00000105221	AKT2	AKT serine/threonine kinase 2
ENST00000586387.7	ENST00000587716.7	5.22	ENSG00000105705	SUGP1	SURP and G-patch domain containing 1
ENST00000599144.5	ENST00000601809.5	5.22	ENSG00000126456	IRF3	interferon regulatory factor 3
ENST00000277082.9	ENST00000647130.1	5.21	ENSG00000148019	CEP78	centrosomal protein 78
ENST00000532508.5	ENST00000524939.1	5.2	ENSG00000162735	PEX19	peroxisomal biogenesis factor 19
ENST00000334121.10	ENST00000522912.5	5.2	ENSG00000153914	SREK1	splicing regulatory glutamic acid and lysine rich protein 1
ENST00000583927.1	ENST00000583380.5	5.2	ENSG00000182628	SKA2	spindle and kinetochore associated complex subunit 2
ENST00000623632.3	ENST00000636124.1	5.19	ENSG00000239900	ADSL	adenylosuccinate lyase
ENST00000431645.1	ENST00000466432.1	5.19	ENSG00000087087	SRRT	serrate, RNA effector molecule
ENST00000170630.6	ENST00000543915.6	5.18	ENSG00000077238	IL4R	interleukin 4 receptor
ENST00000448525.5	ENST00000569851.6	5.16	ENSG00000103249	CLCN7	chloride voltage-gated channel 7
ENST00000215832.10	ENST00000398822.7	5.16	ENSG00000100030	MAPK1	mitogen-activated protein kinase 1
ENST00000559138.5	ENST00000519058.5	5.14	ENSG00000080823	MOK	MOK protein kinase
ENST00000477080.1	ENST00000628032.2	5.13	ENSG00000022267	FHL1	four and a half LIM domains 1
ENST00000546196.2	ENST00000563038.5	5.13	ENSG00000050820	BCAR1	BCAR1, Cas family scaffold protein
ENST00000428931.5	ENST00000613315.4	5.12	ENSG00000143569	UBAP2L	ubiquitin associated protein 2 like
ENST00000503114.1	ENST00000515223.1	5.11	ENSG00000146063	TRIM41	tripartite motif containing 41
ENST00000587502.2	ENST00000591515.6	5.09	ENSG00000130332	LSM7	LSM7 homolog, U6 small nuclear RNA and mRNA degradation associated
ENST00000463098.5	ENST00000615771.5	5.09	ENSG00000131051	RBM39	RNA binding motif protein 39
ENST00000414088.5	ENST00000479206.1	5.09	ENSG00000229496	DDX39B	DExD-box helicase 39B
ENST00000550924.6	ENST00000547148.5	5.08	ENSG00000152556	PFKM	phosphofructokinase, muscle
ENST00000574129.5	ENST00000573246.1	5.06	ENSG00000183048	SLC25A10	solute carrier family 25 member 10
ENST00000488451.5	ENST00000484735.5	5.06	ENSG00000119185	ITGB1BP1	integrin subunit beta 1 binding protein 1
ENST00000570782.1	ENST00000576536.1	5.04	ENSG00000170037	CNTROB	centrobin, centriole duplication and spindle assembly protein
ENST00000479376.1	ENST00000613370.1	5.04	ENSG00000101365	IDH3B	isocitrate dehydrogenase 3 (NAD(+)) beta
ENST00000484713.1	ENST00000480640.1	5.04	ENSG00000172037	LAMB2	laminin subunit beta 2
ENST00000547217.5	ENST00000546915.1	5.03	ENSG00000179364	PACS2	phosphofurin acidic cluster sorting protein 2
ENST00000529644.1	ENST00000533114.1	5.03	ENSG00000167702	KIFC2	kinesin family member C2
ENST00000324544.6	ENST00000461765.5	5.03	ENSG00000148337	CIZ1	CDKN1A interacting zinc finger protein 1
ENST00000272930.8	ENST00000409332.5	5.03	ENSG00000184182	UBE2F	ubiquitin conjugating enzyme E2 F (putative)
ENST00000578528.1	ENST00000579495.1	5.02	ENSG00000265681	RPL17	ribosomal protein L17
ENST00000496121.5	ENST00000494296.1	5.01	ENSG00000156261	CCT8	chaperonin containing TCP1 subunit 8
ENST00000464661.5	ENST00000493364.1	5.01	ENSG00000101294	HM13	histocompatibility minor 13
ENST00000397496.7	ENST00000555345.5	5	ENSG00000172590	MRPL52	mitochondrial ribosomal protein L52
ENST00000334121.10	ENST00000524111.5	5	ENSG00000153914	SREK1	splicing regulatory glutamic acid and lysine rich protein 1
ENST00000234831.9	ENST00000440019.5	4.99	ENSG00000116209	TMEM59	transmembrane protein 59
ENST00000320717.7	ENST00000461965.5	4.97	ENSG00000115419	GLS	glutaminase
ENST00000404158.5	ENST00000358713.7	4.96	ENSG00000167491	GATAD2A	GATA zinc finger domain containing 2A
ENST00000400907.6	ENST00000492766.5	4.96	ENSG00000142599	RERE	arginine-glutamic acid dipeptide repeats
ENST00000555393.5	ENST00000555821.1	4.95	ENSG00000100968	NFATC4	nuclear factor of activated T cells 4
ENST00000583009.4	ENST00000623761.3	4.93	ENSG00000169727	GPS1	G protein pathway suppressor 1
ENST00000534461.5	ENST00000563194.1	4.93	ENSG00000140988	RPS2	ribosomal protein S2
ENST00000511206.5	ENST00000512053.1	4.93	ENSG00000113161	HMGCR	3-hydroxy-3-methylglutaryl-CoA reductase
ENST00000369643.5	ENST00000475657.1	4.92	ENSG00000071889	FAM3A	family with sequence similarity 3 member A
ENST00000240727.10	ENST00000600318.1	4.91	ENSG00000121413	ZSCAN18	zinc finger and SCAN domain containing 18
ENST00000503560.1	ENST00000568456.1	4.9	ENSG00000185324	CDK10	cyclin dependent kinase 10
ENST00000519058.5	ENST00000522537.5	4.9	ENSG00000080823	MOK	MOK protein kinase
ENST00000537686.5	ENST00000580799.2	4.9	ENSG00000125447	GGA3	golgi associated, gamma adaptin ear containing, ARF binding protein 3
ENST00000429355.6	ENST00000547262.1	4.89	ENSG00000179912	R3HDM2	R3H domain containing 2
ENST00000503378.1	ENST00000617412.1	4.89	ENSG00000145632	PLK2	polo like kinase 2
ENST00000401592.5	ENST00000452783.6	4.88	ENSG00000164828	SUN1	Sad1 and UNC84 domain containing 1
ENST00000278386.10	ENST00000534296.5	4.88	ENSG00000026508	CD44	CD44 molecule (Indian blood group)
ENST00000467838.2	ENST00000453963.5	4.88	ENSG00000148396	SEC16A	SEC16 homolog A, endoplasmic reticulum export factor
ENST00000379016.7	ENST00000525975.5	4.87	ENSG00000110422	HIPK3	homeodomain interacting protein kinase 3
ENST00000472745.1	ENST00000469586.1	4.87	ENSG00000133142	TCEAL4	transcription elongation factor A like 4
ENST00000551620.5	ENST00000544368.6	4.87	ENSG00000166226	CCT2	chaperonin containing TCP1 subunit 2
ENST00000471523.1	ENST00000479151.5	4.86	ENSG00000132676	DAP3	death associated protein 3
ENST00000590704.5	ENST00000586636.5	4.86	ENSG00000099622	CIRBP	cold inducible RNA binding protein
ENST00000374647.9	ENST00000537196.1	4.85	ENSG00000070061	ELP1	elongator complex protein 1
ENST00000563490.1	ENST00000569299.1	4.84	ENSG00000166595	CIAO2B	cytosolic iron-sulfur assembly component 2B
ENST00000572851.6	ENST00000583839.1	4.83	ENSG00000141552	ANAPC11	anaphase promoting complex subunit 11
ENST00000228264.10	ENST00000545668.5	4.82	ENSG00000013573	DDX11	DEAD/H-box helicase 11
ENST00000392348.6	ENST00000531224.5	4.81	ENSG00000029363	BCLAF1	BCL2 associated transcription factor 1
ENST00000521249.1	ENST00000519058.5	4.81	ENSG00000080823	MOK	MOK protein kinase
ENST00000567511.1	ENST00000563490.1	4.81	ENSG00000166595	CIAO2B	cytosolic iron-sulfur assembly component 2B
ENST00000644784.1	ENST00000567736.6	4.78	ENSG00000167522	ANKRD11	ankyrin repeat domain 11
ENST00000350437.8	ENST00000537136.1	4.77	ENSG00000013573	DDX11	DEAD/H-box helicase 11
ENST00000587802.5	ENST00000591310.1	4.77	ENSG00000130254	SAFB2	scaffold attachment factor B2
ENST00000461514.6	ENST00000525603.1	4.76	ENSG00000127054	INTS11	integrator complex subunit 11
ENST00000552013.1	ENST00000542344.5	4.75	ENSG00000187109	NAP1L1	nucleosome assembly protein 1 like 1
ENST00000549606.5	ENST00000551706.1	4.72	ENSG00000135446	CDK4	cyclin dependent kinase 4
ENST00000344595.9	ENST00000572709.5	4.72	ENSG00000167720	SRR	serine racemase
ENST00000562051.1	ENST00000566273.5	4.72	ENSG00000187555	USP7	ubiquitin specific peptidase 7
ENST00000334421.5	ENST00000393315.5	4.71	ENSG00000146054	TRIM7	tripartite motif containing 7
ENST00000503788.5	ENST00000606497.1	4.7	ENSG00000145495	MARCH6	membrane associated ring-CH-type finger 6
ENST00000590869.1	ENST00000586544.1	4.7	ENSG00000129351	ILF3	interleukin enhancer binding factor 3
ENST00000555738.6	ENST00000557486.1	4.68	ENSG00000133961	NUMB	NUMB, endocytic adaptor protein
ENST00000493287.5	ENST00000487659.1	4.66	ENSG00000242485	MRPL20	mitochondrial ribosomal protein L20
ENST00000382565.5	ENST00000433728.5	4.65	ENSG00000183765	CHEK2	checkpoint kinase 2
ENST00000465744.5	ENST00000471855.1	4.65	ENSG00000241343	RPL36A	ribosomal protein L36a
ENST00000263360.10	ENST00000351625.10	4.64	ENSG00000074266	EED	embryonic ectoderm development
ENST00000356872.7	ENST00000487501.2	4.62	ENSG00000132635	PCED1A	PC-esterase domain containing 1A
ENST00000576498.5	ENST00000571647.1	4.61	ENSG00000185359	HGS	hepatocyte growth factor-regulated tyrosine kinase substrate
ENST00000409218.5	ENST00000434262.1	4.61	ENSG00000180398	MCFD2	multiple coagulation factor deficiency 2
ENST00000598101.1	ENST00000597073.5	4.59	ENSG00000099331	MYO9B	myosin IXB
ENST00000618220.4	ENST00000587851.1	4.58	ENSG00000005206	SPPL2B	signal peptide peptidase like 2B
ENST00000394250.8	ENST00000443521.1	4.56	ENSG00000131748	STARD3	StAR related lipid transfer domain containing 3
ENST00000432748.5	ENST00000487517.1	4.56	ENSG00000105879	CBLL1	Cbl proto-oncogene like 1
ENST00000243189.11	ENST00000564413.1	4.55	ENSG00000117616	RSRP1	arginine and serine rich protein 1
ENST00000352967.8	ENST00000350027.8	4.54	ENSG00000143498	TAF1A	TATA-box binding protein associated factor, RNA polymerase I subunit A
ENST00000596644.5	ENST00000599144.5	4.53	ENSG00000126456	IRF3	interferon regulatory factor 3
ENST00000416994.6	ENST00000537834.5	4.52	ENSG00000105221	AKT2	AKT serine/threonine kinase 2
ENST00000405717.7	ENST00000615189.4	4.51	ENSG00000100003	SEC14L2	SEC14 like lipid binding 2
ENST00000417537.1	ENST00000441045.5	4.51	ENSG00000105835	NAMPT	nicotinamide phosphoribosyltransferase
ENST00000520728.5	ENST00000521144.1	4.51	ENSG00000164951	PDP1	pyruvate dehyrogenase phosphatase catalytic subunit 1
ENST00000243189.11	ENST00000566599.1	4.5	ENSG00000117616	RSRP1	arginine and serine rich protein 1
ENST00000318190.7	ENST00000462166.1	4.5	ENSG00000144034	TPRKB	TP53RK binding protein
ENST00000566403.5	ENST00000567439.5	4.48	ENSG00000172775	FAM192A	family with sequence similarity 192 member A
ENST00000330775.9	ENST00000527992.5	4.48	ENSG00000137700	SLC37A4	solute carrier family 37 member 4
ENST00000397338.5	ENST00000282512.7	4.48	ENSG00000152620	NADK2	NAD kinase 2, mitochondrial
ENST00000444254.1	ENST00000463031.1	4.47	ENSG00000184216	IRAK1	interleukin 1 receptor associated kinase 1
ENST00000431645.1	ENST00000460194.1	4.46	ENSG00000087087	SRRT	serrate, RNA effector molecule
ENST00000476175.6	ENST00000557443.5	4.45	ENSG00000100462	PRMT5	protein arginine methyltransferase 5
ENST00000564656.5	ENST00000562583.5	4.44	ENSG00000168488	ATXN2L	ataxin 2 like
ENST00000465395.5	ENST00000477992.1	4.43	ENSG00000163466	ARPC2	actin related protein 2/3 complex subunit 2
ENST00000594424.5	ENST00000593473.1	4.43	ENSG00000095059	DHPS	deoxyhypusine synthase
ENST00000575542.5	ENST00000573837.1	4.42	ENSG00000141564	RPTOR	regulatory associated protein of MTOR complex 1
ENST00000461980.1	ENST00000639812.1	4.41	ENSG00000058673	ZC3H11A	zinc finger CCCH-type containing 11A
ENST00000372596.5	ENST00000397174.6	4.41	ENSG00000010803	SCMH1	Scm polycomb group protein homolog 1
ENST00000539756.1	ENST00000543517.5	4.41	ENSG00000120438	TCP1	t-complex 1
ENST00000473629.6	ENST00000438907.3	4.4	ENSG00000154144	TBRG1	transforming growth factor beta regulator 1
ENST00000550704.5	ENST00000550025.1	4.4	ENSG00000063046	EIF4B	eukaryotic translation initiation factor 4B
ENST00000431632.5	ENST00000431611.5	4.4	ENSG00000213923	CSNK1E	casein kinase 1 epsilon
ENST00000509664.5	ENST00000512981.5	4.39	ENSG00000109180	OCIAD1	OCIA domain containing 1
ENST00000572883.1	ENST00000573583.2	4.39	ENSG00000167978	SRRM2	serine/arginine repetitive matrix 2
ENST00000480895.1	ENST00000498649.1	4.38	ENSG00000099949	LZTR1	leucine zipper like transcription regulator 1
ENST00000537722.8	ENST00000600773.1	4.37	ENSG00000125734	GPR108	G protein-coupled receptor 108
ENST00000267415.11	ENST00000560019.5	4.35	ENSG00000092330	TINF2	TERF1 interacting nuclear factor 2
ENST00000503914.1	ENST00000507454.1	4.35	ENSG00000142731	PLK4	polo like kinase 4
ENST00000515203.5	ENST00000511077.1	4.33	ENSG00000113649	TCERG1	transcription elongation regulator 1
ENST00000484318.5	ENST00000481809.1	4.33	ENSG00000080189	SLC35C2	solute carrier family 35 member C2
ENST00000576601.1	ENST00000646979.1	4.33	ENSG00000179583	CIITA	class II major histocompatibility complex transactivator
ENST00000514325.1	ENST00000507010.5	4.32	ENSG00000138668	HNRNPD	heterogeneous nuclear ribonucleoprotein D
ENST00000393099.3	ENST00000563749.1	4.31	ENSG00000167526	RPL13	ribosomal protein L13
ENST00000520216.5	ENST00000645832.1	4.31	ENSG00000133835	HSD17B4	hydroxysteroid 17-beta dehydrogenase 4
ENST00000354567.6	ENST00000530826.1	4.31	ENSG00000154027	AK5	adenylate kinase 5
ENST00000359232.7	ENST00000557438.1	4.31	ENSG00000197119	SLC25A29	solute carrier family 25 member 29
ENST00000405585.5	ENST00000462953.1	4.3	ENSG00000115694	STK25	serine/threonine kinase 25
ENST00000478403.5	ENST00000442307.5	4.29	ENSG00000115694	STK25	serine/threonine kinase 25
ENST00000507010.5	ENST00000515432.1	4.28	ENSG00000138668	HNRNPD	heterogeneous nuclear ribonucleoprotein D
ENST00000537904.6	ENST00000585695.5	4.27	ENSG00000013306	SLC25A39	solute carrier family 25 member 39
ENST00000337738.5	ENST00000432124.5	4.27	ENSG00000119383	PTPA	protein phosphatase 2 phosphatase activator
ENST00000521670.5	ENST00000631040.2	4.26	ENSG00000157168	NRG1	neuregulin 1
ENST00000600911.5	ENST00000601809.5	4.26	ENSG00000126456	IRF3	interferon regulatory factor 3
ENST00000439268.6	ENST00000591736.5	4.25	ENSG00000031823	RANBP3	RAN binding protein 3
ENST00000521941.1	ENST00000520158.5	4.24	ENSG00000044115	CTNNA1	catenin alpha 1
ENST00000523927.5	ENST00000517847.6	4.24	ENSG00000198363	ASPH	aspartate beta-hydroxylase
ENST00000207157.7	ENST00000369429.4	4.21	ENSG00000092607	TBX15	T-box 15
ENST00000318809.11	ENST00000598178.1	4.21	ENSG00000090006	LTBP4	latent transforming growth factor beta binding protein 4
ENST00000472419.1	ENST00000475050.5	4.21	ENSG00000197415	VEPH1	ventricular zone expressed PH domain containing 1
ENST00000537755.1	ENST00000541752.1	4.2	ENSG00000165458	INPPL1	inositol polyphosphate phosphatase like 1
ENST00000547397.1	ENST00000552221.1	4.2	ENSG00000075856	SART3	spliceosome associated factor 3, U4/U6 recycling protein
ENST00000314891.10	ENST00000563240.1	4.19	ENSG00000176454	LPCAT4	lysophosphatidylcholine acyltransferase 4
ENST00000448635.2	ENST00000447614.6	4.19	ENSG00000105393	BABAM1	BRISC and BRCA1 A complex member 1
ENST00000393927.8	ENST00000599379.1	4.19	ENSG00000133250	ZNF414	zinc finger protein 414
ENST00000538936.6	ENST00000572995.5	4.18	ENSG00000185813	PCYT2	phosphate cytidylyltransferase 2, ethanolamine
ENST00000309315.8	ENST00000478045.5	4.17	ENSG00000122515	ZMIZ2	zinc finger MIZ-type containing 2
ENST00000503614.5	ENST00000515040.5	4.16	ENSG00000005882	PDK2	pyruvate dehydrogenase kinase 2
ENST00000420089.5	ENST00000495735.5	4.16	ENSG00000171307	ZDHHC16	zinc finger DHHC-type containing 16
ENST00000561868.1	ENST00000565975.5	4.15	ENSG00000169682	SPNS1	sphingolipid transporter 1 (putative)
ENST00000503914.1	ENST00000510192.1	4.15	ENSG00000142731	PLK4	polo like kinase 4
ENST00000523163.5	ENST00000518595.1	4.15	ENSG00000155506	LARP1	La ribonucleoprotein domain family member 1
ENST00000447192.1	ENST00000489486.1	4.13	ENSG00000231135	MDC1	mediator of DNA damage checkpoint 1
ENST00000443879.2	ENST00000433512.5	4.13	ENSG00000163812	ZDHHC3	zinc finger DHHC-type containing 3
ENST00000595641.5	ENST00000601490.1	4.12	ENSG00000099331	MYO9B	myosin IXB
ENST00000536340.5	ENST00000611941.4	4.11	ENSG00000101040	ZMYND8	zinc finger MYND-type containing 8
ENST00000448525.5	ENST00000563822.1	4.1	ENSG00000103249	CLCN7	chloride voltage-gated channel 7
ENST00000447393.5	ENST00000546915.1	4.1	ENSG00000179364	PACS2	phosphofurin acidic cluster sorting protein 2
ENST00000302378.2	ENST00000426689.6	4.1	ENSG00000172113	NME6	NME/NM23 nucleoside diphosphate kinase 6
ENST00000541365.5	ENST00000541150.5	4.1	ENSG00000166037	CEP57	centrosomal protein 57
ENST00000459958.2	ENST00000578558.5	4.09	ENSG00000177731	FLII	FLII, actin remodeling protein
ENST00000587888.5	ENST00000592023.5	4.07	ENSG00000012061	ERCC1	ERCC excision repair 1, endonuclease non-catalytic subunit
ENST00000536265.5	ENST00000542242.1	4.07	ENSG00000013573	DDX11	DEAD/H-box helicase 11
ENST00000318190.7	ENST00000470012.1	4.06	ENSG00000144034	TPRKB	TP53RK binding protein
ENST00000472118.5	ENST00000467447.1	4.06	ENSG00000112640	PPP2R5D	protein phosphatase 2 regulatory subunit B'delta
ENST00000295926.7	ENST00000474539.5	4.05	ENSG00000163660	CCNL1	cyclin L1
ENST00000331320.11	ENST00000434050.5	4.05	ENSG00000182979	MTA1	metastasis associated 1
ENST00000513592.5	ENST00000507053.1	4.05	ENSG00000145833	DDX46	DEAD-box helicase 46
ENST00000526548.3	ENST00000532603.5	4.04	ENSG00000073921	PICALM	phosphatidylinositol binding clathrin assembly protein
ENST00000576415.5	ENST00000574593.1	4.04	ENSG00000167978	SRRM2	serine/arginine repetitive matrix 2
ENST00000484527.5	ENST00000441045.5	4.04	ENSG00000105835	NAMPT	nicotinamide phosphoribosyltransferase
ENST00000495805.5	ENST00000466425.1	4.04	ENSG00000159377	PSMB4	proteasome subunit beta 4
ENST00000455690.5	ENST00000444254.1	4.04	ENSG00000184216	IRAK1	interleukin 1 receptor associated kinase 1
ENST00000553057.5	ENST00000551061.1	4.03	ENSG00000170515	PA2G4	proliferation-associated 2G4
ENST00000585089.5	ENST00000582797.5	4.02	ENSG00000109083	IFT20	intraflagellar transport 20
ENST00000392669.6	ENST00000534083.5	4.02	ENSG00000110080	ST3GAL4	ST3 beta-galactoside alpha-2,3-sialyltransferase 4
ENST00000514106.5	ENST00000505698.1	4.01	ENSG00000109814	UGDH	UDP-glucose 6-dehydrogenase
ENST00000400518.5	ENST00000462330.5	4	ENSG00000184470	TXNRD2	thioredoxin reductase 2
ENST00000414381.5	ENST00000458763.2	3.98	ENSG00000036549		zinc finger ZZ-type containing 3
ENST00000479151.5	ENST00000477394.5	3.98	ENSG00000132676	DAP3	death associated protein 3
ENST00000405995.5	ENST00000456307.1	3.97	ENSG00000130723	PRRC2B	proline rich coiled-coil 2B
ENST00000584610.2	ENST00000578424.2	3.97	ENSG00000169710	FASN	fatty acid synthase
ENST00000221486.5	ENST00000590121.2	3.96	ENSG00000104889	RNASEH2A	ribonuclease H2 subunit A
ENST00000428861.1	ENST00000482507.5	3.96	ENSG00000168397	ATG4B	autophagy related 4B cysteine peptidase
ENST00000618940.4	ENST00000628168.1	3.96	ENSG00000006125	AP2B1	adaptor related protein complex 2 subunit beta 1
ENST00000375238.8	ENST00000473892.1	3.95	ENSG00000125967	NECAB3	N-terminal EF-hand calcium binding protein 3
ENST00000476320.5	ENST00000495581.1	3.94	ENSG00000186577	SMIM29	small integral membrane protein 29
ENST00000436648.9	ENST00000587297.1	3.93	ENSG00000140632	GLYR1	glyoxylate reductase 1 homolog
ENST00000336066.7	ENST00000497424.5	3.92	ENSG00000125779	PANK2	pantothenate kinase 2
ENST00000373723.9	ENST00000489572.5	3.91	ENSG00000148187	MRRF	mitochondrial ribosome recycling factor
ENST00000426075.5	ENST00000448823.2	3.9	ENSG00000144401	METTL21A	methyltransferase like 21A
ENST00000645210.1	ENST00000642426.1	3.89	ENSG00000168036	CTNNB1	catenin beta 1
ENST00000566403.5	ENST00000567439.5	3.89	ENSG00000172775	FAM192A	family with sequence similarity 192 member A
ENST00000372289.6	ENST00000488433.5	3.88	ENSG00000178028	DMAP1	DNA methyltransferase 1 associated protein 1
ENST00000596708.1	ENST00000597209.1	3.88	ENSG00000130724	CHMP2A	charged multivesicular body protein 2A
ENST00000331889.10	ENST00000416457.5	3.87	ENSG00000182973	CNOT10	CCR4-NOT transcription complex subunit 10
ENST00000283429.10	ENST00000571448.5	3.87	ENSG00000153406	NMRAL1	NmrA like redox sensor 1
ENST00000345122.7	ENST00000555814.1	3.86	ENSG00000100852	ARHGAP5	Rho GTPase activating protein 5
ENST00000566131.1	ENST00000566273.5	3.86	ENSG00000187555	USP7	ubiquitin specific peptidase 7
ENST00000434658.6	ENST00000621967.4	3.85	ENSG00000071889	FAM3A	family with sequence similarity 3 member A
ENST00000529576.5	ENST00000530545.5	3.85	ENSG00000104529	EEF1D	eukaryotic translation elongation factor 1 delta
ENST00000320081.9	ENST00000481628.1	3.84	ENSG00000115295	CLIP4	CAP-Gly domain containing linker protein family member 4
ENST00000593795.5	ENST00000600239.5	3.83	ENSG00000064607	SUGP2	SURP and G-patch domain containing 2
ENST00000455086.5	ENST00000462436.1	3.83	ENSG00000070669	ASNS	asparagine synthetase (glutamine-hydrolyzing)
ENST00000466774.5	ENST00000622766.1	3.82	ENSG00000162601	MYSM1	Myb like, SWIRM and MPN domains 1
ENST00000373830.4	ENST00000484775.1	3.81	ENSG00000180098	TRNAU1AP	tRNA selenocysteine 1 associated protein 1
ENST00000188376.9	ENST00000547908.1	3.81	ENSG00000075415	SLC25A3	solute carrier family 25 member 3
ENST00000405018.5	ENST00000469086.5	3.81	ENSG00000100242	SUN2	Sad1 and UNC84 domain containing 2
ENST00000590909.1	ENST00000588533.5	3.8	ENSG00000007047	MARK4	microtubule affinity regulating kinase 4
ENST00000481782.1	ENST00000525515.5	3.79	ENSG00000132780	NASP	nuclear autoantigenic sperm protein
ENST00000575153.5	ENST00000574023.1	3.79	ENSG00000005100	DHX33	DEAH-box helicase 33
ENST00000419113.5	ENST00000391763.3	3.76	ENSG00000170906	NDUFA3	NADH:ubiquinone oxidoreductase subunit A3
ENST00000392745.6	ENST00000560371.5	3.76	ENSG00000131323	TRAF3	TNF receptor associated factor 3
ENST00000350437.8	ENST00000537136.1	3.75	ENSG00000013573	DDX11	DEAD/H-box helicase 11
ENST00000554507.5	ENST00000557267.1	3.75	ENSG00000126777	KTN1	kinectin 1
ENST00000382565.5	ENST00000433728.5	3.74	ENSG00000183765	CHEK2	checkpoint kinase 2
ENST00000493129.2	ENST00000611629.4	3.74	ENSG00000162836	ACP6	acid phosphatase 6, lysophosphatidic
ENST00000554507.5	ENST00000557267.1	3.73	ENSG00000126777	KTN1	kinectin 1
ENST00000501516.7	ENST00000580921.5	3.73	ENSG00000008838	MED24	mediator complex subunit 24
ENST00000489598.5	ENST00000465395.5	3.71	ENSG00000163466	ARPC2	actin related protein 2/3 complex subunit 2
ENST00000280756.8	ENST00000548125.5	3.7	ENSG00000151135	TMEM263	transmembrane protein 263
ENST00000420982.5	ENST00000492577.1	3.7	ENSG00000011009	LYPLA2	lysophospholipase II
ENST00000526114.5	ENST00000527121.5	3.69	ENSG00000166333	ILK	integrin linked kinase
ENST00000402096.5	ENST00000415107.5	3.68	ENSG00000168397	ATG4B	autophagy related 4B cysteine peptidase
ENST00000228264.10	ENST00000543026.5	3.68	ENSG00000013573	DDX11	DEAD/H-box helicase 11
ENST00000527495.5	ENST00000534753.5	3.68	ENSG00000137500	CCDC90B	coiled-coil domain containing 90B
ENST00000524856.1	ENST00000526293.1	3.67	ENSG00000173327	MAP3K11	mitogen-activated protein kinase kinase kinase 11
ENST00000369649.8	ENST00000453912.1	3.66	ENSG00000126903	SLC10A3	solute carrier family 10 member 3
ENST00000526887.5	ENST00000524623.1	3.65	ENSG00000187954	CYHR1	cysteine and histidine rich 1
ENST00000373917.7	ENST00000358215.8	3.63	ENSG00000144591	GMPPA	GDP-mannose pyrophosphorylase A
ENST00000358664.8	ENST00000246163.2	3.63	ENSG00000125952	MAX	MYC associated factor X
ENST00000458591.6	ENST00000554437.5	3.63	ENSG00000092108	SCFD1	sec1 family domain containing 1
ENST00000525503.5	ENST00000527495.5	3.62	ENSG00000137500	CCDC90B	coiled-coil domain containing 90B
ENST00000473256.6	ENST00000566775.1	3.61	ENSG00000103275	UBE2I	ubiquitin conjugating enzyme E2 I
ENST00000370848.8	ENST00000491916.1	3.61	ENSG00000184402	SS18L1	SS18L1, nBAF chromatin remodeling complex subunit
ENST00000480551.1	ENST00000460419.1	3.61	ENSG00000176597	B3GNT5	UDP-GlcNAc:betaGal beta-1,3-N-acetylglucosaminyltransferase 5
ENST00000379724.3	ENST00000481108.1	3.57	ENSG00000198556	ZNF789	zinc finger protein 789
ENST00000576393.5	ENST00000577012.1	3.57	ENSG00000185359	HGS	hepatocyte growth factor-regulated tyrosine kinase substrate
ENST00000513906.1	ENST00000506483.1	3.56	ENSG00000008294	SPAG9	sperm associated antigen 9
ENST00000538158.1	ENST00000541150.5	3.55	ENSG00000166037	CEP57	centrosomal protein 57
ENST00000530165.5	ENST00000539085.1	3.52	ENSG00000254986	DPP3	dipeptidyl peptidase 3
ENST00000535020.6	ENST00000551992.5	3.5	ENSG00000187109	NAP1L1	nucleosome assembly protein 1 like 1
ENST00000446526.7	ENST00000472686.1	3.5	ENSG00000161542	PRPSAP1	phosphoribosyl pyrophosphate synthetase associated protein 1
ENST00000258080.7	ENST00000484352.5	3.49	ENSG00000115317	HTRA2	HtrA serine peptidase 2
ENST00000464087.6	ENST00000475128.5	3.48	ENSG00000003756	RBM5	RNA binding motif protein 5
ENST00000341316.6	ENST00000645742.1	3.48	ENSG00000197912	SPG7	SPG7, paraplegin matrix AAA peptidase subunit
ENST00000562503.5	ENST00000566975.5	3.48	ENSG00000140859	KIFC3	kinesin family member C3
ENST00000525521.1	ENST00000533391.5	3.48	ENSG00000110697	PITPNM1	phosphatidylinositol transfer protein membrane associated 1
ENST00000542344.5	ENST00000548273.5	3.46	ENSG00000187109	NAP1L1	nucleosome assembly protein 1 like 1
ENST00000482455.5	ENST00000602169.1	3.45	ENSG00000160014	CALM3	calmodulin 3
ENST00000316024.9	ENST00000534050.5	3.43	ENSG00000141499	WRAP53	WD repeat containing antisense to TP53
ENST00000344920.8	ENST00000512996.6	3.43	ENSG00000112992	NNT	nicotinamide nucleotide transhydrogenase
ENST00000425899.5	ENST00000429791.5	3.42	ENSG00000168385	SEPT2	septin 2
ENST00000524349.5	ENST00000523936.5	3.41	ENSG00000008988	RPS20	ribosomal protein S20
ENST00000446899.5	ENST00000580504.5	3.41	ENSG00000006744	ELAC2	elaC ribonuclease Z 2
ENST00000472476.5	ENST00000473869.5	3.39	ENSG00000120948	TARDBP	TAR DNA binding protein
ENST00000520794.1	ENST00000522921.1	3.37	ENSG00000197226	TBC1D9B	TBC1 domain family member 9B
ENST00000524838.5	ENST00000527923.1	3.36	ENSG00000167792	NDUFV1	NADH:ubiquinone oxidoreductase core subunit V1
ENST00000569448.1	ENST00000566273.5	3.36	ENSG00000187555	USP7	ubiquitin specific peptidase 7
ENST00000156825.5	ENST00000592965.2	3.35	ENSG00000071655	MBD3	methyl-CpG binding domain protein 3
ENST00000523805.5	ENST00000521907.5	3.35	ENSG00000169398	PTK2	protein tyrosine kinase 2
ENST00000417295.6	ENST00000598564.5	3.34	ENSG00000141985	SH3GL1	SH3 domain containing GRB2 like 1, endophilin A2
ENST00000511942.5	ENST00000503914.1	3.33	ENSG00000142731	PLK4	polo like kinase 4
ENST00000425804.1	ENST00000441871.5	3.33	ENSG00000048991	R3HDM1	R3H domain containing 1
ENST00000525682.6	ENST00000530781.5	3.33	ENSG00000117682	DHDDS	dehydrodolichyl diphosphate synthase subunit
ENST00000532097.5	ENST00000533717.5	3.33	ENSG00000185627	PSMD13	proteasome 26S subunit, non-ATPase 13
ENST00000497886.5	ENST00000642206.1	3.32	ENSG00000103197	TSC2	TSC complex subunit 2
ENST00000378540.8	ENST00000459690.5	3.31	ENSG00000138032	PPM1B	protein phosphatase, Mg2+/Mn2+ dependent 1B
ENST00000547992.5	ENST00000549052.5	3.31	ENSG00000135452	TSPAN31	tetraspanin 31
ENST00000324544.6	ENST00000471773.5	3.3	ENSG00000148337	CIZ1	CDKN1A interacting zinc finger protein 1
ENST00000525603.1	ENST00000498173.2	3.28	ENSG00000127054	INTS11	integrator complex subunit 11
ENST00000583795.1	ENST00000583296.1	3.28	ENSG00000177728	TMEM94	transmembrane protein 94
ENST00000425032.7	ENST00000558892.1	3.28	ENSG00000138592	USP8	ubiquitin specific peptidase 8
ENST00000423127.5	ENST00000483166.5	3.28	ENSG00000105221	AKT2	AKT serine/threonine kinase 2
ENST00000570891.5	ENST00000575542.5	3.26	ENSG00000141564	RPTOR	regulatory associated protein of MTOR complex 1
ENST00000563032.1	ENST00000570116.6	3.26	ENSG00000141002	TCF25	transcription factor 25
ENST00000578491.1	ENST00000577787.1	3.25	ENSG00000108654	DDX5	DEAD-box helicase 5
ENST00000547298.5	ENST00000550655.5	3.24	ENSG00000062485	CS	citrate synthase
ENST00000585881.5	ENST00000612959.4	3.24	ENSG00000126653	NSRP1	nuclear speckle splicing regulatory protein 1
ENST00000476988.2	ENST00000608107.1	3.24	ENSG00000082781	ITGB5	integrin subunit beta 5
ENST00000578570.5	ENST00000580063.1	3.24	ENSG00000087191	PSMC5	proteasome 26S subunit, ATPase 5
ENST00000525164.5	ENST00000528879.5	3.21	ENSG00000127054	INTS11	integrator complex subunit 11
ENST00000403000.6	ENST00000533173.1	3.21	ENSG00000187954	CYHR1	cysteine and histidine rich 1
ENST00000574435.1	ENST00000566073.1	3.2	ENSG00000169180	XPO6	exportin 6
ENST00000007708.7	ENST00000515040.5	3.18	ENSG00000005882	PDK2	pyruvate dehydrogenase kinase 2
ENST00000526114.5	ENST00000527121.5	3.17	ENSG00000166333	ILK	integrin linked kinase
ENST00000264991.8	ENST00000473651.5	3.16	ENSG00000081307	UBA5	ubiquitin like modifier activating enzyme 5
ENST00000377135.8	ENST00000596644.5	3.16	ENSG00000126456	IRF3	interferon regulatory factor 3
ENST00000559274.1	ENST00000561314.5	3.15	ENSG00000075413	MARK3	microtubule affinity regulating kinase 3
ENST00000526522.5	ENST00000534461.5	3.13	ENSG00000140988	RPS2	ribosomal protein S2
ENST00000320548.8	ENST00000578279.1	3.12	ENSG00000169727	GPS1	G protein pathway suppressor 1
ENST00000565255.5	ENST00000561894.1	3.11	ENSG00000140525	FANCI	FA complementation group I
ENST00000574733.5	ENST00000571448.5	3.1	ENSG00000153406	NMRAL1	NmrA like redox sensor 1
ENST00000549052.5	ENST00000546993.5	3.09	ENSG00000135452	TSPAN31	tetraspanin 31
ENST00000486664.5	ENST00000430739.5	3.09	ENSG00000266967	AARSD1	alanyl-tRNA synthetase domain containing 1
ENST00000522921.1	ENST00000520912.1	3.09	ENSG00000197226	TBC1D9B	TBC1 domain family member 9B
ENST00000526797.5	ENST00000525603.1	3.08	ENSG00000127054	INTS11	integrator complex subunit 11
ENST00000528357.5	ENST00000530889.1	3.04	ENSG00000177963	RIC8A	RIC8 guanine nucleotide exchange factor A
ENST00000529576.5	ENST00000534804.5	3.04	ENSG00000104529	EEF1D	eukaryotic translation elongation factor 1 delta
ENST00000481782.1	ENST00000525515.5	3.01	ENSG00000132780	NASP	nuclear autoantigenic sperm protein
ENST00000474459.5	ENST00000467071.1	3.01	ENSG00000116337	AMPD2	adenosine monophosphate deaminase 2
ENST00000244364.10	ENST00000523292.5	3	ENSG00000151914	DST	dystonin
ENST00000366699.3	ENST00000602582.5	3	ENSG00000154370	TRIM11	tripartite motif containing 11
ENST00000470121.5	ENST00000467849.1	2.99	ENSG00000163660	CCNL1	cyclin L1
ENST00000262053.7	ENST00000549612.5	2.98	ENSG00000123268	ATF1	activating transcription factor 1
ENST00000569904.5	ENST00000566557.5	2.94	ENSG00000140497	SCAMP2	secretory carrier membrane protein 2
ENST00000566785.5	ENST00000569018.5	2.94	ENSG00000140854	KATNB1	katanin regulatory subunit B1
ENST00000554308.5	ENST00000554511.1	2.93	ENSG00000100796	PPP4R3A	protein phosphatase 4 regulatory subunit 3A
ENST00000521329.5	ENST00000520013.5	2.92	ENSG00000113643	RARS	arginyl-tRNA synthetase
ENST00000372979.8	ENST00000484976.6	2.9	ENSG00000122882	ECD	ecdysoneless cell cycle regulator
ENST00000482309.5	ENST00000466514.5	2.9	ENSG00000197150	ABCB8	ATP binding cassette subfamily B member 8
ENST00000550735.6	ENST00000602983.1	2.9	ENSG00000089022	MAPKAPK5	mitogen-activated protein kinase-activated protein kinase 5
ENST00000482309.5	ENST00000488370.1	2.87	ENSG00000197150	ABCB8	ATP binding cassette subfamily B member 8
ENST00000585815.5	ENST00000586541.5	2.86	ENSG00000108946	PRKAR1A	protein kinase cAMP-dependent type I regulatory subunit alpha
ENST00000504475.6	ENST00000559113.5	2.8	ENSG00000182718	ANXA2	annexin A2
ENST00000640986.1	ENST00000638864.1	2.79	ENSG00000124155	PIGT	phosphatidylinositol glycan anchor biosynthesis class T
ENST00000622829.4	ENST00000621948.4	2.78	ENSG00000277053	GTF2IP1	general transcription factor IIi pseudogene 1
ENST00000433619.2	ENST00000621967.4	2.77	ENSG00000071889	FAM3A	family with sequence similarity 3 member A
ENST00000487141.5	ENST00000468657.5	2.74	ENSG00000101901	ALG13	ALG13, UDP-N-acetylglucosaminyltransferase subunit
ENST00000257910.7	ENST00000549052.5	2.73	ENSG00000135452	TSPAN31	tetraspanin 31
ENST00000563422.5	ENST00000567116.5	2.67	ENSG00000178802	MPI	mannose phosphate isomerase
ENST00000264052.9	ENST00000432979.5	2.62	ENSG00000067066	SP100	SP100 nuclear antigen
ENST00000646512.1	ENST00000645328.1	2.58	ENSG00000100983	GSS	glutathione synthetase
ENST00000587802.5	ENST00000591120.1	2.56	ENSG00000130254	SAFB2	scaffold attachment factor B2
ENST00000405010.7	ENST00000524023.1	2.55	ENSG00000048052	HDAC9	histone deacetylase 9
ENST00000458591.6	ENST00000463622.6	2.46	ENSG00000092108	SCFD1	sec1 family domain containing 1
ENST00000562955.2	ENST00000638263.1	2.45	ENSG00000198198	SZT2	SZT2, KICSTOR complex subunit
ENST00000431206.6	ENST00000532097.5	2.41	ENSG00000185627	PSMD13	proteasome 26S subunit, non-ATPase 13
ENST00000420781.5	ENST00000443566.6	2.3	ENSG00000187239	FNBP1	formin binding protein 1
ENST00000557712.1	ENST00000554960.1	2.27	ENSG00000197555	SIPA1L1	signal induced proliferation associated 1 like 1
ENST00000473206.5	ENST00000470683.1	2.23	ENSG00000007341	ST7L	suppression of tumorigenicity 7 like
ENST00000486322.5	ENST00000484043.5	2.11	ENSG00000214706	IFRD2	interferon related developmental regulator 2
ENST00000460898.5	ENST00000490453.5	2.07	ENSG00000213397	HAUS7	HAUS augmin like complex subunit 7
ENST00000426123.5	ENST00000464548.1	2.07	ENSG00000114867	EIF4G1	eukaryotic translation initiation factor 4 gamma 1
ENST00000546272.5	ENST00000539736.5	1.97	ENSG00000157895	C12orf43	chromosome 12 open reading frame 43
ENST00000568849.5	ENST00000562169.1	1.94	ENSG00000103342	GSPT1	G1 to S phase transition 1
ENST00000259746.13	ENST00000525294.5	1.88	ENSG00000137216	TMEM63B	transmembrane protein 63B
ENST00000490501.5	ENST00000487082.5	1.63	ENSG00000180228	PRKRA	protein activator of interferon induced protein kinase EIF2AK2
