# Supplementary material for: Temporal Splicing Switches in Elements of the TNF-Pathway Identified by Computational Analysis of Transcriptome Data for Human Cell Lines
Source: Int J Mol Sci. 2019 Mar 8;20(5):1182. doi: 10.3390/ijms20051182 (PMC6429354; doi:10.3390/ijms20051182)
Supplement: Supplementary file 1 [file ijms-20-01182-s001.zip › Genovetal_Supplementary.Table.S3.13.02.2019.csv]

Isoform 1	Isoform 2	Difference	ensembl_gene_id	hgnc_symbol	wikigene_description
ENST00000321153.8	ENST00000530398.1	566.93	ENSG00000177600	RPLP2	ribosomal protein lateral stalk subunit P2
ENST00000579649.5	ENST00000579446.1	347.39	ENSG00000130255	RPL36	ribosomal protein L36
ENST00000549259.5	ENST00000549855.5	180.78	ENSG00000196531	NACA	nascent polypeptide associated complex subunit alpha
ENST00000388968.7	ENST00000345042.6	165.77	ENSG00000144381	HSPD1	heat shock protein family D (Hsp60) member 1
ENST00000279387.11	ENST00000561610.1	147.32	ENSG00000149923	PPP4C	protein phosphatase 4 catalytic subunit
ENST00000313104.9	ENST00000549098.5	146.74	ENSG00000089157	RPLP0	ribosomal protein lateral stalk subunit P0
ENST00000522720.1	ENST00000610907.1	136.66	ENSG00000070756	PABPC1	poly(A) binding protein cytoplasmic 1
ENST00000279387.11	ENST00000561610.1	136.06	ENSG00000149923	PPP4C	protein phosphatase 4 catalytic subunit
ENST00000273223.10	ENST00000435983.5	124.91	ENSG00000144713	RPL32	ribosomal protein L32
ENST00000393924.1	ENST00000451587.5	122.73	ENSG00000172354	GNB2	G protein subunit beta 2
ENST00000361298.8	ENST00000372634.1	121.37	ENSG00000166681	BEX3	brain expressed X-linked 3
ENST00000564243.5	ENST00000566866.5	112.58	ENSG00000184110	EIF3C	eukaryotic translation initiation factor 3 subunit C
ENST00000372645.3	ENST00000372634.1	112.11	ENSG00000166681	BEX3	brain expressed X-linked 3
ENST00000332211.10	ENST00000543351.5	76.99	ENSG00000165637	VDAC2	voltage dependent anion channel 2
ENST00000442819.6	ENST00000523449.5	75.8	ENSG00000169045	HNRNPH1	heterogeneous nuclear ribonucleoprotein H1
ENST00000219782.10	ENST00000545521.5	69.9	ENSG00000103495	MAZ	MYC associated zinc finger protein
ENST00000189444.10	ENST00000467116.5	69.25	ENSG00000077150	NFKB2	nuclear factor kappa B subunit 2
ENST00000577918.5	ENST00000577875.5	67.82	ENSG00000108424	KPNB1	karyopherin subunit beta 1
ENST00000401730.5	ENST00000598441.5	66.48	ENSG00000104852	SNRNP70	small nuclear ribonucleoprotein U1 subunit 70
ENST00000544278.2	ENST00000598441.5	62.86	ENSG00000104852	SNRNP70	small nuclear ribonucleoprotein U1 subunit 70
ENST00000528086.5	ENST00000525469.1	62.78	ENSG00000026508	CD44	CD44 molecule (Indian blood group)
ENST00000598441.5	ENST00000599687.1	61.96	ENSG00000104852	SNRNP70	small nuclear ribonucleoprotein U1 subunit 70
ENST00000272274.8	ENST00000493317.1	60.95	ENSG00000122026	RPL21	ribosomal protein L21
ENST00000309083.6	ENST00000619580.4	59.92	ENSG00000159335	PTMS	parathymosin
ENST00000216037.10	ENST00000405219.7	58.42	ENSG00000100219	XBP1	X-box binding protein 1
ENST00000309246.9	ENST00000442760.2	57.35	ENSG00000133112	TPT1	tumor protein, translationally-controlled 1
ENST00000349311.12	ENST00000510129.5	54.52	ENSG00000109332	UBE2D3	ubiquitin conjugating enzyme E2 D3
ENST00000309083.6	ENST00000619580.4	54.17	ENSG00000159335	PTMS	parathymosin
ENST00000413699.6	ENST00000435882.6	54.04	ENSG00000174748	RPL15	ribosomal protein L15
ENST00000413146.6	ENST00000479933.2	53.36	ENSG00000120949	TNFRSF8	TNF receptor superfamily member 8
ENST00000425428.6	ENST00000352818.8	52.44	ENSG00000026508	CD44	CD44 molecule (Indian blood group)
ENST00000264933.8	ENST00000507528.5	51.43	ENSG00000249915	PDCD6	programmed cell death 6
ENST00000354532.7	ENST00000337665.8	51.25	ENSG00000076928	ARHGEF1	uncharacterized LOC100505585
ENST00000518716.1	ENST00000521865.5	50.42	ENSG00000070756	PABPC1	poly(A) binding protein cytoplasmic 1
ENST00000640306.1	ENST00000638716.1	50.33	ENSG00000153187	HNRNPU	heterogeneous nuclear ribonucleoprotein U
ENST00000233146.6	ENST00000543555.5	49.77	ENSG00000095002	MSH2	mutS homolog 2
ENST00000598441.5	ENST00000599687.1	49.65	ENSG00000104852	SNRNP70	small nuclear ribonucleoprotein U1 subunit 70
ENST00000596247.5	ENST00000627972.1	48.6	ENSG00000183207	RUVBL2	RuvB like AAA ATPase 2
ENST00000215587.11	ENST00000614705.4	48.48	ENSG00000099817	POLR2E	RNA polymerase II subunit E
ENST00000585202.5	ENST00000586778.1	48.34	ENSG00000161547	SRSF2	serine and arginine rich splicing factor 2
ENST00000354532.7	ENST00000337665.8	48.04	ENSG00000076928	ARHGEF1	uncharacterized LOC100505585
ENST00000530019.5	ENST00000526640.5	47.71	ENSG00000167996	FTH1	ferritin heavy chain 1
ENST00000585202.5	ENST00000582449.5	47.34	ENSG00000161547	SRSF2	serine and arginine rich splicing factor 2
ENST00000265881.9	ENST00000611665.4	46.98	ENSG00000076043	REXO2	RNA exonuclease 2
ENST00000425428.6	ENST00000434472.6	46.8	ENSG00000026508	CD44	CD44 molecule (Indian blood group)
ENST00000252602.1	ENST00000594999.1	45.75	ENSG00000130312	MRPL34	mitochondrial ribosomal protein L34
ENST00000377970.6	ENST00000621592.5	45.05	ENSG00000136997	MYC	MYC proto-oncogene, bHLH transcription factor
ENST00000409321.5	ENST00000468027.5	44.59	ENSG00000187514	PTMA	prothymosin alpha
ENST00000413699.6	ENST00000435882.6	44	ENSG00000174748	RPL15	ribosomal protein L15
ENST00000368299.7	ENST00000469565.6	43.98	ENSG00000160789	LMNA	lamin A/C
ENST00000526669.6	ENST00000525469.1	43.04	ENSG00000026508	CD44	CD44 molecule (Indian blood group)
ENST00000252602.1	ENST00000594999.1	42.62	ENSG00000130312	MRPL34	mitochondrial ribosomal protein L34
ENST00000304858.6	ENST00000617074.4	42.57	ENSG00000170606	HSPA4	heat shock protein family A (Hsp70) member 4
ENST00000391918.6	ENST00000291295.13	42.38	ENSG00000160014	CALM3	calmodulin 3
ENST00000442819.6	ENST00000513972.5	42.16	ENSG00000169045	HNRNPH1	heterogeneous nuclear ribonucleoprotein H1
ENST00000407936.5	ENST00000405557.5	41.9	ENSG00000100142	POLR2F	RNA polymerase II subunit F
ENST00000245816.9	ENST00000596605.2	41.67	ENSG00000125656	CLPP	caseinolytic mitochondrial matrix peptidase proteolytic subunit
ENST00000368299.7	ENST00000368297.5	41.26	ENSG00000160789	LMNA	lamin A/C
ENST00000442819.6	ENST00000513972.5	40.82	ENSG00000169045	HNRNPH1	heterogeneous nuclear ribonucleoprotein H1
ENST00000279387.11	ENST00000562664.5	40.66	ENSG00000149923	PPP4C	protein phosphatase 4 catalytic subunit
ENST00000368299.7	ENST00000368297.5	40.49	ENSG00000160789	LMNA	lamin A/C
ENST00000522387.5	ENST00000517403.5	40.21	ENSG00000070756	PABPC1	poly(A) binding protein cytoplasmic 1
ENST00000203407.5	ENST00000471189.5	39.36	ENSG00000010256	UQCRC1	ubiquinol-cytochrome c reductase core protein 1
ENST00000538057.2	ENST00000619580.4	39.26	ENSG00000159335	PTMS	parathymosin
ENST00000598367.5	ENST00000597270.1	39.22	ENSG00000099783	HNRNPM	heterogeneous nuclear ribonucleoprotein M
ENST00000352818.8	ENST00000434472.6	38.13	ENSG00000026508	CD44	CD44 molecule (Indian blood group)
ENST00000249842.7	ENST00000395118.1	38	ENSG00000129009	ISLR	immunoglobulin superfamily containing leucine rich repeat
ENST00000392524.6	ENST00000432457.2	37.71	ENSG00000170144	HNRNPA3	heterogeneous nuclear ribonucleoprotein A3
ENST00000356648.5	ENST00000368589.5	37.52	ENSG00000143543	JTB	jumping translocation breakpoint
ENST00000299335.7	ENST00000639671.1	37.5	ENSG00000166260	COX11	cytochrome c oxidase copper chaperone COX11
ENST00000523449.5	ENST00000523921.1	37.46	ENSG00000169045	HNRNPH1	heterogeneous nuclear ribonucleoprotein H1
ENST00000252288.7	ENST00000640762.1	37.34	ENSG00000130005	GAMT	guanidinoacetate N-methyltransferase
ENST00000415593.5	ENST00000476482.1	36.92	ENSG00000185624	P4HB	prolyl 4-hydroxylase subunit beta
ENST00000356648.5	ENST00000368589.5	36.12	ENSG00000143543	JTB	jumping translocation breakpoint
ENST00000598367.5	ENST00000597270.1	35.8	ENSG00000099783	HNRNPM	heterogeneous nuclear ribonucleoprotein M
ENST00000278823.6	ENST00000527204.5	35.75	ENSG00000149480	MTA2	metastasis associated 1 family member 2
ENST00000322910.9	ENST00000543245.6	35.24	ENSG00000072778	ACADVL	acyl-CoA dehydrogenase very long chain
ENST00000417814.3	ENST00000479933.2	35.2	ENSG00000120949	TNFRSF8	TNF receptor superfamily member 8
ENST00000523449.5	ENST00000513972.5	35.12	ENSG00000169045	HNRNPH1	heterogeneous nuclear ribonucleoprotein H1
ENST00000361219.10	ENST00000370990.5	34.78	ENSG00000142864	SERBP1	SERPINE1 mRNA binding protein 1
ENST00000468663.5	ENST00000479595.5	34.72	ENSG00000228299	HLA-C	major histocompatibility complex, class I, C
ENST00000359889.9	ENST00000369643.5	34.52	ENSG00000071889	FAM3A	family with sequence similarity 3 member A
ENST00000581693.5	ENST00000581230.5	34.32	ENSG00000108654	DDX5	DEAD-box helicase 5
ENST00000581693.5	ENST00000581230.5	33.94	ENSG00000108654	DDX5	DEAD-box helicase 5
ENST00000577875.5	ENST00000580158.1	33.79	ENSG00000108424	KPNB1	karyopherin subunit beta 1
ENST00000338145.7	ENST00000349311.12	33.29	ENSG00000109332	UBE2D3	ubiquitin conjugating enzyme E2 D3
ENST00000343106.9	ENST00000349311.12	32.83	ENSG00000109332	UBE2D3	ubiquitin conjugating enzyme E2 D3
ENST00000577918.5	ENST00000582097.5	32.55	ENSG00000108424	KPNB1	karyopherin subunit beta 1
ENST00000300291.9	ENST00000566340.5	32.47	ENSG00000167005	NUDT21	nudix hydrolase 21
ENST00000397443.6	ENST00000462352.5	31.96	ENSG00000214078	CPNE1	copine 1
ENST00000554296.1	ENST00000626705.2	31.89	ENSG00000198668	CALM1	calmodulin 1
ENST00000264933.8	ENST00000507473.1	31.82	ENSG00000249915	PDCD6	programmed cell death 6
ENST00000473036.2	ENST00000509601.1	31.63	ENSG00000143549	TPM3	tropomyosin 3
ENST00000447653.7	ENST00000626705.2	31.48	ENSG00000198668	CALM1	calmodulin 1
ENST00000370089.6	ENST00000460985.1	31.38	ENSG00000112695	COX7A2	cytochrome c oxidase subunit 7A2
ENST00000509601.1	ENST00000505010.5	31.26	ENSG00000143549	TPM3	tropomyosin 3
ENST00000490426.5	ENST00000464228.5	30.5	ENSG00000119185	ITGB1BP1	integrin subunit beta 1 binding protein 1
ENST00000447653.7	ENST00000626705.2	30.39	ENSG00000198668	CALM1	calmodulin 1
ENST00000359889.9	ENST00000369643.5	30.38	ENSG00000071889	FAM3A	family with sequence similarity 3 member A
ENST00000577875.5	ENST00000582126.1	30.35	ENSG00000108424	KPNB1	karyopherin subunit beta 1
ENST00000604879.5	ENST00000605197.2	30.33	ENSG00000270647	TAF15	TATA-box binding protein associated factor 15
ENST00000203407.5	ENST00000472438.5	29.85	ENSG00000010256	UQCRC1	ubiquinol-cytochrome c reductase core protein 1
ENST00000393183.7	ENST00000393190.4	29.5	ENSG00000243678	NME2	NME/NM23 nucleoside diphosphate kinase 2
ENST00000323963.9	ENST00000426808.5	29.28	ENSG00000156976	EIF4A2	eukaryotic translation initiation factor 4A2
ENST00000415593.5	ENST00000570907.5	29.22	ENSG00000185624	P4HB	prolyl 4-hydroxylase subunit beta
ENST00000306627.7	ENST00000424381.5	29.19	ENSG00000170142	UBE2E1	ubiquitin conjugating enzyme E2 E1
ENST00000538136.1	ENST00000540021.5	28.93	ENSG00000116062	MSH6	mutS homolog 6
ENST00000389167.9	ENST00000380728.6	28.53	ENSG00000132522	GPS2	G protein pathway suppressor 2
ENST00000534180.1	ENST00000526640.5	28.47	ENSG00000167996	FTH1	ferritin heavy chain 1
ENST00000382456.7	ENST00000476434.1	28.24	ENSG00000161203	AP2M1	adaptor related protein complex 2 subunit mu 1
ENST00000424608.1	ENST00000452087.5	28.17	ENSG00000104805	NUCB1	nucleobindin 1
ENST00000509409.5	ENST00000509601.1	28.17	ENSG00000143549	TPM3	tropomyosin 3
ENST00000367534.5	ENST00000462965.1	28.11	ENSG00000162704	ARPC5	actin related protein 2/3 complex subunit 5
ENST00000203407.5	ENST00000472438.5	27.99	ENSG00000010256	UQCRC1	ubiquinol-cytochrome c reductase core protein 1
ENST00000403633.6	ENST00000496696.5	27.89	ENSG00000106245	BUD31	BUD31 homolog
ENST00000577875.5	ENST00000582097.5	27.8	ENSG00000108424	KPNB1	karyopherin subunit beta 1
ENST00000490936.5	ENST00000444578.1	27.63	ENSG00000196924	FLNA	filamin A
ENST00000591946.5	ENST00000587509.5	27.37	ENSG00000130175	PRKCSH	protein kinase C substrate 80K-H
ENST00000568282.1	ENST00000565777.1	26.94	ENSG00000103495	MAZ	MYC associated zinc finger protein
ENST00000585731.5	ENST00000588136.5	26.7	ENSG00000071564	TCF3	transcription factor 3
ENST00000309083.6	ENST00000619580.4	26.49	ENSG00000159335	PTMS	parathymosin
ENST00000370028.7	ENST00000422918.5	26.1	ENSG00000089820	ARHGAP4	Rho GTPase activating protein 4
ENST00000602569.1	ENST00000616316.1	26.1	ENSG00000185201	IFITM2	interferon induced transmembrane protein 2
ENST00000534624.5	ENST00000524552.5	26.05	ENSG00000109971	HSPA8	heat shock protein family A (Hsp70) member 8
ENST00000543245.6	ENST00000583858.5	25.96	ENSG00000072778	ACADVL	acyl-CoA dehydrogenase very long chain
ENST00000525976.5	ENST00000529412.1	25.72	ENSG00000105397	TYK2	tyrosine kinase 2
ENST00000523636.5	ENST00000523555.5	25.61	ENSG00000070756	PABPC1	poly(A) binding protein cytoplasmic 1
ENST00000586868.1	ENST00000629269.2	25.51	ENSG00000105254	TBCB	tubulin folding cofactor B
ENST00000368300.8	ENST00000469565.6	25.24	ENSG00000160789	LMNA	lamin A/C
ENST00000393712.7	ENST00000460996.5	25.12	ENSG00000102030	NAA10	N(alpha)-acetyltransferase 10, NatA catalytic subunit
ENST00000392485.2	ENST00000585202.5	25.09	ENSG00000161547	SRSF2	serine and arginine rich splicing factor 2
ENST00000370028.7	ENST00000418750.5	25.04	ENSG00000089820	ARHGAP4	Rho GTPase activating protein 4
ENST00000543164.5	ENST00000540949.1	24.98	ENSG00000111639	MRPL51	mitochondrial ribosomal protein L51
ENST00000528086.5	ENST00000527326.1	24.94	ENSG00000026508	CD44	CD44 molecule (Indian blood group)
ENST00000538136.1	ENST00000540021.5	24.86	ENSG00000116062	MSH6	mutS homolog 6
ENST00000604879.5	ENST00000603346.1	24.74	ENSG00000270647	TAF15	TATA-box binding protein associated factor 15
ENST00000537701.5	ENST00000540949.1	24.6	ENSG00000111639	MRPL51	mitochondrial ribosomal protein L51
ENST00000621592.5	ENST00000613283.2	24.46	ENSG00000136997	MYC	MYC proto-oncogene, bHLH transcription factor
ENST00000261182.12	ENST00000550934.5	24.32	ENSG00000187109	NAP1L1	nucleosome assembly protein 1 like 1
ENST00000598985.5	ENST00000600233.5	24.22	ENSG00000104824	HNRNPL	heterogeneous nuclear ribonucleoprotein L
ENST00000356648.5	ENST00000461365.1	24.01	ENSG00000143543	JTB	jumping translocation breakpoint
ENST00000392485.2	ENST00000585202.5	23.94	ENSG00000161547	SRSF2	serine and arginine rich splicing factor 2
ENST00000621592.5	ENST00000613283.2	23.93	ENSG00000136997	MYC	MYC proto-oncogene, bHLH transcription factor
ENST00000354858.10	ENST00000480134.5	23.73	ENSG00000004455	AK2	adenylate kinase 2
ENST00000370028.7	ENST00000418750.5	23.61	ENSG00000089820	ARHGAP4	Rho GTPase activating protein 4
ENST00000489294.1	ENST00000545294.5	23.35	ENSG00000152332	UHMK1	U2AF homology motif kinase 1
ENST00000359282.9	ENST00000455667.7	23.15	ENSG00000197111	PCBP2	poly(rC) binding protein 2
ENST00000267918.9	ENST00000465139.6	23.1	ENSG00000140350	ANP32A	acidic nuclear phosphoprotein 32 family member A
ENST00000565184.5	ENST00000563275.1	22.71	ENSG00000067225	PKM	pyruvate kinase M1/2
ENST00000534624.5	ENST00000532167.5	22.66	ENSG00000109971	HSPA8	heat shock protein family A (Hsp70) member 8
ENST00000587425.5	ENST00000587235.5	22.21	ENSG00000071564	TCF3	transcription factor 3
ENST00000468591.1	ENST00000534978.1	22.14	ENSG00000122547	EEPD1	endonuclease/exonuclease/phosphatase family domain containing 1
ENST00000568459.5	ENST00000564178.5	21.83	ENSG00000067225	PKM	pyruvate kinase M1/2
ENST00000487974.1	ENST00000568685.1	21.74	ENSG00000089280	FUS	FUS RNA binding protein
ENST00000344204.8	ENST00000507714.1	21.73	ENSG00000038382	TRIO	trio Rho guanine nucleotide exchange factor
ENST00000393611.6	ENST00000303251.10	21.57	ENSG00000169228	RAB24	RAB24, member RAS oncogene family
ENST00000514259.5	ENST00000505012.5	21.5	ENSG00000113407	TARS	threonyl-tRNA synthetase
ENST00000547345.5	ENST00000543672.5	21.47	ENSG00000175203	DCTN2	dynactin subunit 2
ENST00000566906.6	ENST00000569978.1	21.38	ENSG00000103495	MAZ	MYC associated zinc finger protein
ENST00000530109.5	ENST00000529272.5	21.24	ENSG00000104529	EEF1D	eukaryotic translation elongation factor 1 delta
ENST00000530076.6	ENST00000641691.1	21.23	ENSG00000131238	PPT1	palmitoyl-protein thioesterase 1
ENST00000560726.5	ENST00000559602.5	21.12	ENSG00000140374	ETFA	electron transfer flavoprotein subunit alpha
ENST00000265260.7	ENST00000470490.1	21.1	ENSG00000081154	PCNP	PEST proteolytic signal containing nuclear protein
ENST00000569857.5	ENST00000563275.1	21.1	ENSG00000067225	PKM	pyruvate kinase M1/2
ENST00000449870.5	ENST00000590261.5	21.08	ENSG00000129351	ILF3	interleukin enhancer binding factor 3
ENST00000523555.5	ENST00000521865.5	21.05	ENSG00000070756	PABPC1	poly(A) binding protein cytoplasmic 1
ENST00000530109.5	ENST00000529516.5	21.01	ENSG00000104529	EEF1D	eukaryotic translation elongation factor 1 delta
ENST00000222305.7	ENST00000594064.5	20.94	ENSG00000105698	USF2	upstream transcription factor 2, c-fos interacting
ENST00000265073.8	ENST00000504789.5	20.83	ENSG00000113387	SUB1	SUB1 homolog, transcriptional regulator
ENST00000306645.9	ENST00000582438.1	20.82	ENSG00000178927	CYBC1	cytochrome b-245 chaperone 1
ENST00000565184.5	ENST00000564178.5	20.77	ENSG00000067225	PKM	pyruvate kinase M1/2
ENST00000490426.5	ENST00000488451.5	20.63	ENSG00000119185	ITGB1BP1	integrin subunit beta 1 binding protein 1
ENST00000586773.5	ENST00000586636.5	20.62	ENSG00000099622	CIRBP	cold inducible RNA binding protein
ENST00000264221.6	ENST00000514888.5	20.14	ENSG00000128050	PAICS	phosphoribosylaminoimidazole carboxylase and phosphoribosylaminoimidazolesuccinocarboxamide synthase
ENST00000269740.8	ENST00000589166.1	20.11	ENSG00000141873	SLC39A3	solute carrier family 39 member 3
ENST00000215375.6	ENST00000591660.5	19.94	ENSG00000099624	ATP5F1D	ATP synthase F1 subunit delta
ENST00000389462.8	ENST00000309083.6	19.93	ENSG00000159335	PTMS	parathymosin
ENST00000530109.5	ENST00000534377.5	19.92	ENSG00000104529	EEF1D	eukaryotic translation elongation factor 1 delta
ENST00000593582.5	ENST00000600840.1	19.92	ENSG00000130726	TRIM28	tripartite motif containing 28
ENST00000379638.8	ENST00000504247.1	19.9	ENSG00000129625	REEP5	receptor accessory protein 5
ENST00000526669.6	ENST00000525241.1	19.85	ENSG00000026508	CD44	CD44 molecule (Indian blood group)
ENST00000430570.5	ENST00000486021.5	19.84	ENSG00000214078	CPNE1	copine 1
ENST00000299714.7	ENST00000587834.5	19.83	ENSG00000166562	SEC11C	SEC11 homolog C, signal peptidase complex subunit
ENST00000359282.9	ENST00000547048.5	19.65	ENSG00000197111	PCBP2	poly(rC) binding protein 2
ENST00000377135.8	ENST00000602190.1	19.52	ENSG00000126456	IRF3	interferon regulatory factor 3
ENST00000359282.9	ENST00000547987.2	19.52	ENSG00000197111	PCBP2	poly(rC) binding protein 2
ENST00000397195.9	ENST00000576586.5	19.47	ENSG00000007168	PAFAH1B1	platelet activating factor acetylhydrolase 1b regulatory subunit 1
ENST00000242783.10	ENST00000591461.1	19.4	ENSG00000123143	PKN1	protein kinase N1
ENST00000368786.5	ENST00000484541.5	19.19	ENSG00000188690	UROS	uroporphyrinogen III synthase
ENST00000530109.5	ENST00000531218.5	19	ENSG00000104529	EEF1D	eukaryotic translation elongation factor 1 delta
ENST00000221419.9	ENST00000601047.5	18.88	ENSG00000104824	HNRNPL	heterogeneous nuclear ribonucleoprotein L
ENST00000359282.9	ENST00000549863.5	18.87	ENSG00000197111	PCBP2	poly(rC) binding protein 2
ENST00000566906.6	ENST00000562557.5	18.81	ENSG00000103495	MAZ	MYC associated zinc finger protein
ENST00000368258.7	ENST00000490221.5	18.74	ENSG00000163468	CCT3	chaperonin containing TCP1 subunit 3
ENST00000538833.6	ENST00000579854.5	18.73	ENSG00000169718	DUS1L	dihydrouridine synthase 1 like
ENST00000523636.5	ENST00000518716.1	18.63	ENSG00000070756	PABPC1	poly(A) binding protein cytoplasmic 1
ENST00000406652.5	ENST00000454356.5	18.62	ENSG00000057935	MTA3	metastasis associated 1 family member 3
ENST00000526669.6	ENST00000531118.5	18.59	ENSG00000026508	CD44	CD44 molecule (Indian blood group)
ENST00000392129.10	ENST00000628579.1	18.55	ENSG00000143183	TMCO1	transmembrane and coiled-coil domains 1
ENST00000370028.7	ENST00000422918.5	18.43	ENSG00000089820	ARHGAP4	Rho GTPase activating protein 4
ENST00000399688.7	ENST00000514888.5	18.41	ENSG00000128050	PAICS	phosphoribosylaminoimidazole carboxylase and phosphoribosylaminoimidazolesuccinocarboxamide synthase
ENST00000531289.5	ENST00000525529.5	18.4	ENSG00000104388	RAB2A	RAB2A, member RAS oncogene family
ENST00000526669.6	ENST00000531110.6	18.34	ENSG00000026508	CD44	CD44 molecule (Indian blood group)
ENST00000292591.11	ENST00000518867.5	18.3	ENSG00000161013	MGAT4B	alpha-1,3-mannosyl-glycoprotein 4-beta-N-acetylglucosaminyltransferase B
ENST00000526669.6	ENST00000532339.1	18.26	ENSG00000026508	CD44	CD44 molecule (Indian blood group)
ENST00000354858.10	ENST00000467905.5	18.1	ENSG00000004455	AK2	adenylate kinase 2
ENST00000335756.8	ENST00000472719.5	18.05	ENSG00000115163	CENPA	centromere protein A
ENST00000253686.6	ENST00000420267.5	17.95	ENSG00000131368	MRPS25	mitochondrial ribosomal protein S25
ENST00000272067.10	ENST00000484464.5	17.94	ENSG00000143727	ACP1	acid phosphatase 1
ENST00000614986.4	ENST00000620879.4	17.91	ENSG00000263001	GTF2I	general transcription factor IIi
ENST00000581012.6	ENST00000579459.1	17.89	ENSG00000108651	UTP6	UTP6, small subunit processome component
ENST00000586618.5	ENST00000589559.5	17.88	ENSG00000126254	RBM42	RNA binding motif protein 42
ENST00000215375.6	ENST00000591660.5	17.85	ENSG00000099624	ATP5F1D	ATP synthase F1 subunit delta
ENST00000389462.8	ENST00000309083.6	17.83	ENSG00000159335	PTMS	parathymosin
ENST00000349721.7	ENST00000382194.6	17.8	ENSG00000080503	SMARCA2	SWI/SNF related, matrix associated, actin dependent regulator of chromatin, subfamily a, member 2
ENST00000215375.6	ENST00000589478.1	17.76	ENSG00000099624	ATP5F1D	ATP synthase F1 subunit delta
ENST00000344204.8	ENST00000509354.1	17.72	ENSG00000038382	TRIO	trio Rho guanine nucleotide exchange factor
ENST00000393310.5	ENST00000544547.5	17.7	ENSG00000169756	LIMS1	LIM zinc finger domain containing 1
ENST00000593582.5	ENST00000597618.5	17.6	ENSG00000130726	TRIM28	tripartite motif containing 28
ENST00000250237.9	ENST00000589488.5	17.54	ENSG00000213339	QTRT1	queuine tRNA-ribosyltransferase catalytic subunit 1
ENST00000368786.5	ENST00000616800.4	17.53	ENSG00000188690	UROS	uroporphyrinogen III synthase
ENST00000526669.6	ENST00000534296.5	17.52	ENSG00000026508	CD44	CD44 molecule (Indian blood group)
ENST00000261646.9	ENST00000470247.1	17.51	ENSG00000072310	SREBF1	sterol regulatory element binding transcription factor 1
ENST00000524470.1	ENST00000529412.1	17.51	ENSG00000105397	TYK2	tyrosine kinase 2
ENST00000602190.1	ENST00000595240.5	17.43	ENSG00000126456	IRF3	interferon regulatory factor 3
ENST00000599680.1	ENST00000602190.1	17.41	ENSG00000126456	IRF3	interferon regulatory factor 3
ENST00000309083.6	ENST00000538057.2	17.37	ENSG00000159335	PTMS	parathymosin
ENST00000519108.5	ENST00000521233.1	17.23	ENSG00000196591	HDAC2	histone deacetylase 2
ENST00000460766.5	ENST00000475074.1	17.17	ENSG00000136718	IMP4	IMP4, U3 small nucleolar ribonucleoprotein
ENST00000519108.5	ENST00000520746.1	17.11	ENSG00000196591	HDAC2	histone deacetylase 2
ENST00000551475.5	ENST00000548013.5	17.03	ENSG00000257727	CNPY2	canopy FGF signaling regulator 2
ENST00000525271.5	ENST00000526782.1	17.02	ENSG00000079819	EPB41L2	erythrocyte membrane protein band 4.1 like 2
ENST00000377135.8	ENST00000602190.1	17	ENSG00000126456	IRF3	interferon regulatory factor 3
ENST00000298229.6	ENST00000545355.5	16.99	ENSG00000165458	INPPL1	inositol polyphosphate phosphatase like 1
ENST00000597636.5	ENST00000602190.1	16.99	ENSG00000126456	IRF3	interferon regulatory factor 3
ENST00000394610.5	ENST00000489216.5	16.98	ENSG00000125354	SEPT6	septin 6
ENST00000358314.11	ENST00000449194.6	16.94	ENSG00000134283	PPHLN1	periphilin 1
ENST00000525999.5	ENST00000616868.1	16.7	ENSG00000137573	SULF1	sulfatase 1
ENST00000602190.1	ENST00000597369.1	16.69	ENSG00000126456	IRF3	interferon regulatory factor 3
ENST00000530076.6	ENST00000641691.1	16.67	ENSG00000131238	PPT1	palmitoyl-protein thioesterase 1
ENST00000602190.1	ENST00000595240.5	16.66	ENSG00000126456	IRF3	interferon regulatory factor 3
ENST00000356648.5	ENST00000428469.1	16.66	ENSG00000143543	JTB	jumping translocation breakpoint
ENST00000377390.7	ENST00000227503.13	16.55	ENSG00000168066	SF1	splicing factor 1
ENST00000268957.3	ENST00000509385.1	16.36	ENSG00000141232	TOB1	transducer of ERBB2, 1
ENST00000361346.5	ENST00000545068.5	16.32	ENSG00000198815	FOXJ3	forkhead box J3
ENST00000309061.11	ENST00000589854.1	16.17	ENSG00000141994	DUS3L	dihydrouridine synthase 3 like
ENST00000599144.5	ENST00000602190.1	16.15	ENSG00000126456	IRF3	interferon regulatory factor 3
ENST00000405402.6	ENST00000438180.1	16.15	ENSG00000131149	GSE1	Gse1 coiled-coil protein
ENST00000418555.6	ENST00000552350.5	16.13	ENSG00000135454	B4GALNT1	beta-1,4-N-acetyl-galactosaminyltransferase 1
ENST00000309877.11	ENST00000602190.1	16.08	ENSG00000126456	IRF3	interferon regulatory factor 3
ENST00000597198.5	ENST00000602190.1	16.02	ENSG00000126456	IRF3	interferon regulatory factor 3
ENST00000444777.1	ENST00000534978.1	15.95	ENSG00000122547	EEPD1	endonuclease/exonuclease/phosphatase family domain containing 1
ENST00000566906.6	ENST00000568282.1	15.94	ENSG00000103495	MAZ	MYC associated zinc finger protein
ENST00000407936.5	ENST00000483713.5	15.92	ENSG00000100142	POLR2F	RNA polymerase II subunit F
ENST00000318607.9	ENST00000517921.1	15.87	ENSG00000070756	PABPC1	poly(A) binding protein cytoplasmic 1
ENST00000413146.6	ENST00000417814.3	15.81	ENSG00000120949	TNFRSF8	TNF receptor superfamily member 8
ENST00000443585.5	ENST00000549934.2	15.8	ENSG00000235162	C12orf75	chromosome 12 open reading frame 75
ENST00000453382.5	ENST00000599218.5	15.73	ENSG00000012211	PRICKLE3	prickle planar cell polarity protein 3
ENST00000321464.6	ENST00000514251.5	15.73	ENSG00000177311	ZBTB38	zinc finger and BTB domain containing 38
ENST00000510678.5	ENST00000520415.1	15.71	ENSG00000169045	HNRNPH1	heterogeneous nuclear ribonucleoprotein H1
ENST00000470619.6	ENST00000634609.1	15.68	ENSG00000172053	QARS	glutaminyl-tRNA synthetase
ENST00000597636.5	ENST00000602190.1	15.57	ENSG00000126456	IRF3	interferon regulatory factor 3
ENST00000370028.7	ENST00000454164.5	15.5	ENSG00000089820	ARHGAP4	Rho GTPase activating protein 4
ENST00000470941.5	ENST00000476451.1	15.38	ENSG00000125944	HNRNPR	heterogeneous nuclear ribonucleoprotein R
ENST00000528840.1	ENST00000533408.1	15.3	ENSG00000184007	PTP4A2	protein tyrosine phosphatase type IVA, member 2
ENST00000370028.7	ENST00000460782.1	15.29	ENSG00000089820	ARHGAP4	Rho GTPase activating protein 4
ENST00000526285.1	ENST00000526572.5	15.28	ENSG00000173020	GRK2	G protein-coupled receptor kinase 2
ENST00000441998.5	ENST00000454913.5	15.22	ENSG00000204356	NELFE	negative elongation factor complex member E
ENST00000356648.5	ENST00000428469.1	15.2	ENSG00000143543	JTB	jumping translocation breakpoint
ENST00000470619.6	ENST00000430182.5	15.14	ENSG00000172053	QARS	glutaminyl-tRNA synthetase
ENST00000477244.5	ENST00000482455.5	15.12	ENSG00000160014	CALM3	calmodulin 3
ENST00000309877.11	ENST00000602190.1	15.04	ENSG00000126456	IRF3	interferon regulatory factor 3
ENST00000388749.7	ENST00000600233.5	15.02	ENSG00000104824	HNRNPL	heterogeneous nuclear ribonucleoprotein L
ENST00000626758.1	ENST00000637681.1	14.99	ENSG00000177565	TBL1XR1	transducin beta like 1 X-linked receptor 1
ENST00000392564.5	ENST00000462266.1	14.92	ENSG00000177885	GRB2	growth factor receptor bound protein 2
ENST00000389462.8	ENST00000540667.5	14.87	ENSG00000159335	PTMS	parathymosin
ENST00000593582.5	ENST00000601150.5	14.83	ENSG00000130726	TRIM28	tripartite motif containing 28
ENST00000361776.5	ENST00000361346.5	14.81	ENSG00000198815	FOXJ3	forkhead box J3
ENST00000597731.1	ENST00000600233.5	14.8	ENSG00000104824	HNRNPL	heterogeneous nuclear ribonucleoprotein L
ENST00000368258.7	ENST00000490221.5	14.79	ENSG00000163468	CCT3	chaperonin containing TCP1 subunit 3
ENST00000457277.5	ENST00000461422.1	14.78	ENSG00000003402	CFLAR	CASP8 and FADD like apoptosis regulator
ENST00000292591.11	ENST00000518980.5	14.77	ENSG00000161013	MGAT4B	alpha-1,3-mannosyl-glycoprotein 4-beta-N-acetylglucosaminyltransferase B
ENST00000370028.7	ENST00000460782.1	14.69	ENSG00000089820	ARHGAP4	Rho GTPase activating protein 4
ENST00000321464.6	ENST00000514251.5	14.66	ENSG00000177311	ZBTB38	zinc finger and BTB domain containing 38
ENST00000270502.6	ENST00000588807.1	14.52	ENSG00000142444	TIMM29	translocase of inner mitochondrial membrane 29
ENST00000528230.5	ENST00000531290.5	14.45	ENSG00000196655	TRAPPC4	trafficking protein particle complex 4
ENST00000601449.5	ENST00000597731.1	14.44	ENSG00000104824	HNRNPL	heterogeneous nuclear ribonucleoprotein L
ENST00000570740.1	ENST00000570818.5	14.13	ENSG00000004897	CDC27	cell division cycle 27
ENST00000418555.6	ENST00000552350.5	14.12	ENSG00000135454	B4GALNT1	beta-1,4-N-acetyl-galactosaminyltransferase 1
ENST00000311469.9	ENST00000647002.1	14.08	ENSG00000173085	COQ2	coenzyme Q2, polyprenyltransferase
ENST00000455168.5	ENST00000468010.1	14.06	ENSG00000134108	ARL8B	ADP ribosylation factor like GTPase 8B
ENST00000432549.5	ENST00000433789.5	14.05	ENSG00000237889	DDX39B	DExD-box helicase 39B
ENST00000474265.5	ENST00000545457.6	13.94	ENSG00000177731	FLII	FLII, actin remodeling protein
ENST00000445275.6	ENST00000575333.5	13.81	ENSG00000141198	TOM1L1	target of myb1 like 1 membrane trafficking protein
ENST00000464228.5	ENST00000488451.5	13.79	ENSG00000119185	ITGB1BP1	integrin subunit beta 1 binding protein 1
ENST00000392595.6	ENST00000341541.7	13.68	ENSG00000151500	THYN1	thymocyte nuclear protein 1
ENST00000318386.8	ENST00000483348.5	13.67	ENSG00000163950	SLBP	stem-loop binding protein
ENST00000422355.5	ENST00000423833.3	13.66	ENSG00000123562	MORF4L2	mortality factor 4 like 2
ENST00000254299.8	ENST00000491895.6	13.54	ENSG00000131979	GCH1	GTP cyclohydrolase 1
ENST00000264001.8	ENST00000351137.8	13.5	ENSG00000217555	CKLF	chemokine like factor
ENST00000354858.10	ENST00000480134.5	13.5	ENSG00000004455	AK2	adenylate kinase 2
ENST00000477529.1	ENST00000618262.4	13.47	ENSG00000087087	SRRT	serrate, RNA effector molecule
ENST00000530445.5	ENST00000529516.5	13.45	ENSG00000104529	EEF1D	eukaryotic translation elongation factor 1 delta
ENST00000318622.8	ENST00000454791.1	13.32	ENSG00000005486	RHBDD2	rhomboid domain containing 2
ENST00000525271.5	ENST00000526782.1	13.31	ENSG00000079819	EPB41L2	erythrocyte membrane protein band 4.1 like 2
ENST00000290155.7	ENST00000300260.7	13.26	ENSG00000159079	CFAP298	cilia and flagella associated protein 298
ENST00000601047.5	ENST00000600233.5	13.26	ENSG00000104824	HNRNPL	heterogeneous nuclear ribonucleoprotein L
ENST00000356948.10	ENST00000587191.3	13.23	ENSG00000011304	PTBP1	polypyrimidine tract binding protein 1
ENST00000543532.5	ENST00000545764.1	13.19	ENSG00000120438	TCP1	t-complex 1
ENST00000547013.1	ENST00000550040.1	13.15	ENSG00000139644	TMBIM6	transmembrane BAX inhibitor motif containing 6
ENST00000394089.6	ENST00000475125.1	13.02	ENSG00000131759	RARA	retinoic acid receptor alpha
ENST00000416281.6	ENST00000526285.1	12.99	ENSG00000173020	GRK2	G protein-coupled receptor kinase 2
ENST00000558472.5	ENST00000561350.1	12.98	ENSG00000128951	DUT	deoxyuridine triphosphatase
ENST00000418750.5	ENST00000467421.1	12.94	ENSG00000089820	ARHGAP4	Rho GTPase activating protein 4
ENST00000468644.5	ENST00000454791.1	12.92	ENSG00000005486	RHBDD2	rhomboid domain containing 2
ENST00000432931.5	ENST00000465906.5	12.85	ENSG00000134453	RBM17	RNA binding motif protein 17
ENST00000574322.5	ENST00000572043.5	12.8	ENSG00000175826	CTDNEP1	CTD nuclear envelope phosphatase 1
ENST00000394817.6	ENST00000509400.5	12.78	ENSG00000120725	SIL1	SIL1 nucleotide exchange factor
ENST00000550445.5	ENST00000547013.1	12.74	ENSG00000139644	TMBIM6	transmembrane BAX inhibitor motif containing 6
ENST00000587191.3	ENST00000585856.2	12.69	ENSG00000011304	PTBP1	polypyrimidine tract binding protein 1
ENST00000497569.5	ENST00000497050.5	12.69	ENSG00000066322	ELOVL1	ELOVL fatty acid elongase 1
ENST00000399683.7	ENST00000379772.3	12.68	ENSG00000101220	C20orf27	chromosome 20 open reading frame 27
ENST00000402030.6	ENST00000613821.4	12.66	ENSG00000128604	IRF5	interferon regulatory factor 5
ENST00000311469.9	ENST00000647002.1	12.62	ENSG00000173085	COQ2	coenzyme Q2, polyprenyltransferase
ENST00000588934.5	ENST00000591409.5	12.52	ENSG00000178982	EIF3K	eukaryotic translation initiation factor 3 subunit K
ENST00000338920.8	ENST00000426496.6	12.5	ENSG00000117523	PRRC2C	proline rich coiled-coil 2C
ENST00000478063.2	ENST00000504687.5	12.33	ENSG00000160789	LMNA	lamin A/C
ENST00000626758.1	ENST00000637681.1	12.33	ENSG00000177565	TBL1XR1	transducin beta like 1 X-linked receptor 1
ENST00000586944.5	ENST00000587191.3	12.29	ENSG00000011304	PTBP1	polypyrimidine tract binding protein 1
ENST00000341567.8	ENST00000433271.6	12.25	ENSG00000106609	TMEM248	transmembrane protein 248
ENST00000503362.1	ENST00000513139.1	12.24	ENSG00000129128	SPCS3	signal peptidase complex subunit 3
ENST00000584320.5	ENST00000585242.5	12.23	ENSG00000087191	PSMC5	proteasome 26S subunit, ATPase 5
ENST00000461564.6	ENST00000464824.2	12.21	ENSG00000143537	ADAM15	ADAM metallopeptidase domain 15
ENST00000306256.13	ENST00000605895.5	12.21	ENSG00000157916	RER1	retention in endoplasmic reticulum sorting receptor 1
ENST00000306645.9	ENST00000584791.1	12.2	ENSG00000178927	CYBC1	cytochrome b-245 chaperone 1
ENST00000418750.5	ENST00000467421.1	12.2	ENSG00000089820	ARHGAP4	Rho GTPase activating protein 4
ENST00000453744.6	ENST00000505009.5	12.19	ENSG00000109332	UBE2D3	ubiquitin conjugating enzyme E2 D3
ENST00000636009.1	ENST00000636997.1	12.15	ENSG00000104763	ASAH1	N-acylsphingosine amidohydrolase 1
ENST00000221770.7	ENST00000591061.5	12.14	ENSG00000105171	POP4	POP4 homolog, ribonuclease P/MRP subunit
ENST00000642886.1	ENST00000646369.1	12.1	ENSG00000168036	CTNNB1	catenin beta 1
ENST00000587425.5	ENST00000587235.5	12.1	ENSG00000071564	TCF3	transcription factor 3
ENST00000549701.5	ENST00000547640.1	12.06	ENSG00000087470	DNM1L	dynamin 1 like
ENST00000514259.5	ENST00000505012.5	11.96	ENSG00000113407	TARS	threonyl-tRNA synthetase
ENST00000576628.1	ENST00000576594.1	11.89	ENSG00000072818	ACAP1	ArfGAP with coiled-coil, ankyrin repeat and PH domains 1
ENST00000378845.5	ENST00000619168.4	11.86	ENSG00000183049	CAMK1D	calcium/calmodulin dependent protein kinase ID
ENST00000457606.5	ENST00000488015.5	11.83	ENSG00000075142	SRI	sorcin
ENST00000418750.5	ENST00000494813.5	11.71	ENSG00000089820	ARHGAP4	Rho GTPase activating protein 4
ENST00000221419.9	ENST00000388749.7	11.7	ENSG00000104824	HNRNPL	heterogeneous nuclear ribonucleoprotein L
ENST00000586481.5	ENST00000587191.3	11.69	ENSG00000011304	PTBP1	polypyrimidine tract binding protein 1
ENST00000372945.7	ENST00000473427.1	11.64	ENSG00000182180	MRPS16	mitochondrial ribosomal protein S16
ENST00000464204.5	ENST00000497050.5	11.55	ENSG00000066322	ELOVL1	ELOVL fatty acid elongase 1
ENST00000343638.9	ENST00000533177.5	11.5	ENSG00000108312	UBTF	upstream binding transcription factor
ENST00000487069.5	ENST00000468591.1	11.48	ENSG00000122547	EEPD1	endonuclease/exonuclease/phosphatase family domain containing 1
ENST00000278845.8	ENST00000533165.1	11.46	ENSG00000149499	EML3	echinoderm microtubule associated protein like 3
ENST00000446089.5	ENST00000442186.5	11.46	ENSG00000164062	APEH	acylaminoacyl-peptide hydrolase
ENST00000528050.1	ENST00000533827.5	11.41	ENSG00000149823	VPS51	VPS51, GARP complex subunit
ENST00000598808.5	ENST00000602190.1	11.4	ENSG00000126456	IRF3	interferon regulatory factor 3
ENST00000418750.5	ENST00000488269.5	11.39	ENSG00000089820	ARHGAP4	Rho GTPase activating protein 4
ENST00000492079.5	ENST00000467606.5	11.36	ENSG00000119185	ITGB1BP1	integrin subunit beta 1 binding protein 1
ENST00000327031.8	ENST00000545457.6	11.36	ENSG00000177731	FLII	FLII, actin remodeling protein
ENST00000598808.5	ENST00000602190.1	11.36	ENSG00000126456	IRF3	interferon regulatory factor 3
ENST00000511802.5	ENST00000503788.5	11.35	ENSG00000145495	MARCH6	membrane associated ring-CH-type finger 6
ENST00000394601.8	ENST00000587191.3	11.35	ENSG00000011304	PTBP1	polypyrimidine tract binding protein 1
ENST00000372651.5	ENST00000467203.5	11.33	ENSG00000066136	NFYC	nuclear transcription factor Y subunit gamma
ENST00000472118.5	ENST00000461010.5	11.25	ENSG00000112640	PPP2R5D	protein phosphatase 2 regulatory subunit B'delta
ENST00000528163.6	ENST00000552356.5	11.21	ENSG00000008517	IL32	interleukin 32
ENST00000543522.5	ENST00000565905.5	11.12	ENSG00000198826	ARHGAP11A	Rho GTPase activating protein 11A
ENST00000441224.5	ENST00000474842.1	11.07	ENSG00000003402	CFLAR	CASP8 and FADD like apoptosis regulator
ENST00000368242.7	ENST00000465270.5	11.04	ENSG00000125462	C1orf61	chromosome 1 open reading frame 61
ENST00000290155.7	ENST00000300260.7	11.02	ENSG00000159079	CFAP298	cilia and flagella associated protein 298
ENST00000525999.5	ENST00000521946.5	11.02	ENSG00000137573	SULF1	sulfatase 1
ENST00000532328.5	ENST00000528802.1	11	ENSG00000149809	TM7SF2	transmembrane 7 superfamily member 2
ENST00000266077.4	ENST00000473157.1	10.96	ENSG00000125520	SLC2A4RG	SLC2A4 regulator
ENST00000288828.8	ENST00000401525.7	10.94	ENSG00000157954	WIPI2	WD repeat domain, phosphoinositide interacting 2
ENST00000264993.7	ENST00000431519.6	10.92	ENSG00000091527	CDV3	CDV3 homolog
ENST00000432931.5	ENST00000465906.5	10.88	ENSG00000134453	RBM17	RNA binding motif protein 17
ENST00000306645.9	ENST00000584024.5	10.81	ENSG00000178927	CYBC1	cytochrome b-245 chaperone 1
ENST00000415241.1	ENST00000474072.1	10.78	ENSG00000196924	FLNA	filamin A
ENST00000418750.5	ENST00000461052.5	10.74	ENSG00000089820	ARHGAP4	Rho GTPase activating protein 4
ENST00000546314.5	ENST00000535267.1	10.68	ENSG00000214530	STARD10	StAR related lipid transfer domain containing 10
ENST00000418750.5	ENST00000461052.5	10.66	ENSG00000089820	ARHGAP4	Rho GTPase activating protein 4
ENST00000637659.1	ENST00000637681.1	10.61	ENSG00000177565	TBL1XR1	transducin beta like 1 X-linked receptor 1
ENST00000357311.7	ENST00000477925.5	10.61	ENSG00000135250	SRPK2	SRSF protein kinase 2
ENST00000588934.5	ENST00000591409.5	10.6	ENSG00000178982	EIF3K	eukaryotic translation initiation factor 3 subunit K
ENST00000372189.7	ENST00000372190.7	10.45	ENSG00000107263	RAPGEF1	Rap guanine nucleotide exchange factor 1
ENST00000394457.7	ENST00000463681.1	10.41	ENSG00000173209	AHSA2P	activator of HSP90 ATPase homolog 2, pseudogene
ENST00000476627.5	ENST00000488752.5	10.39	ENSG00000164897	TMUB1	transmembrane and ubiquitin like domain containing 1
ENST00000554282.5	ENST00000555039.1	10.34	ENSG00000166165	CKB	creatine kinase B
ENST00000645668.1	ENST00000644145.1	10.32	ENSG00000198860	TSEN15	tRNA splicing endonuclease subunit 15
ENST00000469145.5	ENST00000471377.5	10.31	ENSG00000143321	HDGF	heparin binding growth factor
ENST00000415241.1	ENST00000466319.1	10.25	ENSG00000196924	FLNA	filamin A
ENST00000618133.3	ENST00000627360.1	10.24	ENSG00000274891	TRAPPC12	trafficking protein particle complex 12
ENST00000428931.5	ENST00000613315.4	10.21	ENSG00000143569	UBAP2L	ubiquitin associated protein 2 like
ENST00000290155.7	ENST00000440966.5	10.17	ENSG00000159079	CFAP298	cilia and flagella associated protein 298
ENST00000368829.3	ENST00000495867.1	10.17	ENSG00000143436	MRPL9	mitochondrial ribosomal protein L9
ENST00000233057.8	ENST00000405334.5	10.16	ENSG00000055332	EIF2AK2	eukaryotic translation initiation factor 2 alpha kinase 2
ENST00000354228.8	ENST00000343984.5	10.09	ENSG00000125354	SEPT6	septin 6
ENST00000587191.3	ENST00000587094.2	10.08	ENSG00000011304	PTBP1	polypyrimidine tract binding protein 1
ENST00000593495.2	ENST00000621066.4	10.04	ENSG00000270629	NBPF14	notch 2 N-terminal like B
ENST00000586564.5	ENST00000592872.5	10	ENSG00000119559	C19orf25	chromosome 19 open reading frame 25
ENST00000306645.9	ENST00000578895.5	9.98	ENSG00000178927	CYBC1	cytochrome b-245 chaperone 1
ENST00000568754.5	ENST00000565977.1	9.98	ENSG00000156858	PRR14	proline rich 14
ENST00000402314.6	ENST00000465980.1	9.98	ENSG00000144848	ATG3	autophagy related 3
ENST00000373600.7	ENST00000423785.5	9.97	ENSG00000119408	NEK6	NIMA related kinase 6
ENST00000645668.1	ENST00000644145.1	9.95	ENSG00000198860	TSEN15	tRNA splicing endonuclease subunit 15
ENST00000454791.1	ENST00000476218.1	9.95	ENSG00000005486	RHBDD2	rhomboid domain containing 2
ENST00000290155.7	ENST00000440966.5	9.95	ENSG00000159079	CFAP298	cilia and flagella associated protein 298
ENST00000517990.5	ENST00000522658.5	9.92	ENSG00000070756	PABPC1	poly(A) binding protein cytoplasmic 1
ENST00000442186.5	ENST00000447541.5	9.91	ENSG00000164062	APEH	acylaminoacyl-peptide hydrolase
ENST00000402030.6	ENST00000613821.4	9.86	ENSG00000128604	IRF5	interferon regulatory factor 5
ENST00000502539.5	ENST00000509730.5	9.85	ENSG00000152700	SAR1B	secretion associated Ras related GTPase 1B
ENST00000405402.6	ENST00000469381.1	9.84	ENSG00000131149	GSE1	Gse1 coiled-coil protein
ENST00000478091.1	ENST00000471522.5	9.82	ENSG00000168268	NT5DC2	5'-nucleotidase domain containing 2
ENST00000357194.10	ENST00000505009.5	9.76	ENSG00000109332	UBE2D3	ubiquitin conjugating enzyme E2 D3
ENST00000394457.7	ENST00000642732.1	9.75	ENSG00000173209	AHSA2P	activator of HSP90 ATPase homolog 2, pseudogene
ENST00000463479.1	ENST00000489927.1	9.7	ENSG00000106397	PLOD3	procollagen-lysine,2-oxoglutarate 5-dioxygenase 3
ENST00000355808.9	ENST00000492364.1	9.67	ENSG00000131828	PDHA1	pyruvate dehydrogenase E1 alpha 1 subunit
ENST00000529739.1	ENST00000529412.1	9.66	ENSG00000105397	TYK2	tyrosine kinase 2
ENST00000361162.10	ENST00000615771.5	9.62	ENSG00000131051	RBM39	RNA binding motif protein 39
ENST00000537351.5	ENST00000535267.1	9.58	ENSG00000214530	STARD10	StAR related lipid transfer domain containing 10
ENST00000453390.5	ENST00000484464.5	9.52	ENSG00000143727	ACP1	acid phosphatase 1
ENST00000322910.9	ENST00000583858.5	9.46	ENSG00000072778	ACADVL	acyl-CoA dehydrogenase very long chain
ENST00000588538.5	ENST00000589478.1	9.42	ENSG00000099624	ATP5F1D	ATP synthase F1 subunit delta
ENST00000322008.9	ENST00000530726.5	9.4	ENSG00000177697	CD151	CD151 molecule (Raph blood group)
ENST00000350766.7	ENST00000394060.7	9.37	ENSG00000119487	MAPKAP1	mitogen-activated protein kinase associated protein 1
ENST00000593093.5	ENST00000589235.5	9.35	ENSG00000099622	CIRBP	cold inducible RNA binding protein
ENST00000589235.5	ENST00000588917.2	9.29	ENSG00000099622	CIRBP	cold inducible RNA binding protein
ENST00000447485.6	ENST00000637327.1	9.28	ENSG00000182220	ATP6AP2	ATPase H+ transporting accessory protein 2
ENST00000496174.5	ENST00000490311.1	9.26	ENSG00000168283	BMI1	BMI1 proto-oncogene, polycomb ring finger
ENST00000392334.6	ENST00000581737.1	9.26	ENSG00000141551	CSNK1D	casein kinase 1 delta
ENST00000464557.5	ENST00000613821.4	9.23	ENSG00000128604	IRF5	interferon regulatory factor 5
ENST00000393008.7	ENST00000496958.5	9.16	ENSG00000090263	MRPS33	mitochondrial ribosomal protein S33
ENST00000546010.6	ENST00000587646.1	9.1	ENSG00000126561	STAT5A	signal transducer and activator of transcription 5A
ENST00000569457.5	ENST00000565250.1	9.07	ENSG00000167965	MLST8	MTOR associated protein, LST8 homolog
ENST00000337057.7	ENST00000392427.7	9.05	ENSG00000079819	EPB41L2	erythrocyte membrane protein band 4.1 like 2
ENST00000381072.5	ENST00000468050.1	9.04	ENSG00000067057	PFKP	phosphofructokinase, platelet
ENST00000490796.1	ENST00000470247.1	8.96	ENSG00000072310	SREBF1	sterol regulatory element binding transcription factor 1
ENST00000408900.7	ENST00000339360.9	8.75	ENSG00000138698	RAP1GDS1	Rap1 GTPase-GDP dissociation stimulator 1
ENST00000584600.5	ENST00000580435.5	8.72	ENSG00000169689	CENPX	centromere protein X
ENST00000272746.9	ENST00000392546.6	8.72	ENSG00000115935	WIPF1	WAS/WASL interacting protein family member 1
ENST00000551150.5	ENST00000551914.1	8.7	ENSG00000089157	RPLP0	ribosomal protein lateral stalk subunit P0
ENST00000378438.9	ENST00000636287.1	8.68	ENSG00000182220	ATP6AP2	ATPase H+ transporting accessory protein 2
ENST00000469762.5	ENST00000462668.5	8.66	ENSG00000113810	SMC4	structural maintenance of chromosomes 4
ENST00000423833.3	ENST00000488331.1	8.64	ENSG00000123562	MORF4L2	mortality factor 4 like 2
ENST00000586564.5	ENST00000592872.5	8.63	ENSG00000119559	C19orf25	chromosome 19 open reading frame 25
ENST00000555375.5	ENST00000557781.5	8.63	ENSG00000166888	STAT6	signal transducer and activator of transcription 6
ENST00000397442.5	ENST00000437340.5	8.63	ENSG00000214078	CPNE1	copine 1
ENST00000370452.7	ENST00000370455.7	8.61	ENSG00000112305	SMAP1	small ArfGAP 1
ENST00000477535.5	ENST00000613821.4	8.61	ENSG00000128604	IRF5	interferon regulatory factor 5
ENST00000477535.5	ENST00000613821.4	8.6	ENSG00000128604	IRF5	interferon regulatory factor 5
ENST00000431926.5	ENST00000614556.4	8.57	ENSG00000136485	DCAF7	DDB1 and CUL4 associated factor 7
ENST00000354228.8	ENST00000343984.5	8.56	ENSG00000125354	SEPT6	septin 6
ENST00000534557.1	ENST00000533827.5	8.53	ENSG00000149823	VPS51	VPS51, GARP complex subunit
ENST00000486101.1	ENST00000483393.5	8.44	ENSG00000204316	MRPL38	mitochondrial ribosomal protein L38
ENST00000414536.6	ENST00000383384.6	8.43	ENSG00000206380	C6orf48	chromosome 6 open reading frame 48
ENST00000306645.9	ENST00000578919.5	8.42	ENSG00000178927	CYBC1	cytochrome b-245 chaperone 1
ENST00000569281.6	ENST00000563566.5	8.4	ENSG00000128989	ARPP19	cAMP regulated phosphoprotein 19
ENST00000393618.5	ENST00000417537.1	8.4	ENSG00000105835	NAMPT	nicotinamide phosphoribosyltransferase
ENST00000613247.4	ENST00000616056.4	8.38	ENSG00000100336	APOL4	apolipoprotein L4
ENST00000447632.6	ENST00000431927.5	8.34	ENSG00000085831	TTC39A	tetratricopeptide repeat domain 39A
ENST00000493643.3	ENST00000640901.1	8.31	ENSG00000130638	ATXN10	ataxin 10
ENST00000371348.5	ENST00000420738.5	8.27	ENSG00000116209	TMEM59	transmembrane protein 59
ENST00000396723.9	ENST00000518944.1	8.26	ENSG00000170791	CHCHD7	coiled-coil-helix-coiled-coil-helix domain containing 7
ENST00000370495.5	ENST00000496035.1	8.18	ENSG00000155287	SLC25A28	solute carrier family 25 member 28
ENST00000406191.5	ENST00000424723.5	8.18	ENSG00000182979	MTA1	metastasis associated 1
ENST00000368786.5	ENST00000484541.5	8.08	ENSG00000188690	UROS	uroporphyrinogen III synthase
ENST00000395514.5	ENST00000491895.6	8.08	ENSG00000131979	GCH1	GTP cyclohydrolase 1
ENST00000578532.5	ENST00000583036.5	8.07	ENSG00000265681	RPL17	ribosomal protein L17
ENST00000395839.5	ENST00000614404.1	8.07	ENSG00000170315	UBB	ubiquitin B
ENST00000557975.5	ENST00000560816.5	8.07	ENSG00000140374	ETFA	electron transfer flavoprotein subunit alpha
ENST00000467295.5	ENST00000473321.1	8.05	ENSG00000158864	NDUFS2	NADH:ubiquinone oxidoreductase core subunit S2
ENST00000450748.1	ENST00000518483.5	8.05	ENSG00000174371	EXO1	exonuclease 1
ENST00000553324.5	ENST00000554467.5	8.02	ENSG00000182199	SHMT2	serine hydroxymethyltransferase 2
ENST00000413844.3	ENST00000497050.5	8.02	ENSG00000066322	ELOVL1	ELOVL fatty acid elongase 1
ENST00000594424.5	ENST00000595844.5	8.01	ENSG00000095059	DHPS	deoxyhypusine synthase
ENST00000550764.5	ENST00000551925.1	8	ENSG00000135454	B4GALNT1	beta-1,4-N-acetyl-galactosaminyltransferase 1
ENST00000222690.10	ENST00000349299.7	7.97	ENSG00000105968	H2AFV	H2A histone family member V
ENST00000437340.5	ENST00000458038.5	7.95	ENSG00000214078	CPNE1	copine 1
ENST00000428931.5	ENST00000493867.1	7.94	ENSG00000143569	UBAP2L	ubiquitin associated protein 2 like
ENST00000357194.10	ENST00000505009.5	7.94	ENSG00000109332	UBE2D3	ubiquitin conjugating enzyme E2 D3
ENST00000394776.8	ENST00000483199.5	7.93	ENSG00000149499	EML3	echinoderm microtubule associated protein like 3
ENST00000544484.6	ENST00000645645.1	7.92	ENSG00000111642	CHD4	chromodomain helicase DNA binding protein 4
ENST00000577732.5	ENST00000578913.5	7.91	ENSG00000178927	CYBC1	cytochrome b-245 chaperone 1
ENST00000558311.5	ENST00000559848.1	7.91	ENSG00000140395	WDR61	WD repeat domain 61
ENST00000332345.10	ENST00000393310.5	7.9	ENSG00000169756	LIMS1	LIM zinc finger domain containing 1
ENST00000632796.1	ENST00000632444.1	7.89	ENSG00000274081	PUF60	poly(U) binding splicing factor 60
ENST00000378823.7	ENST00000423956.5	7.86	ENSG00000113522	RAD50	RAD50 double strand break repair protein
ENST00000569281.6	ENST00000563566.5	7.86	ENSG00000128989	ARPP19	cAMP regulated phosphoprotein 19
ENST00000372189.7	ENST00000438647.3	7.81	ENSG00000107263	RAPGEF1	Rap guanine nucleotide exchange factor 1
ENST00000487697.1	ENST00000497245.2	7.77	ENSG00000077454	LRCH4	leucine rich repeats and calponin homology domain containing 4
ENST00000395119.7	ENST00000526340.5	7.76	ENSG00000104529	EEF1D	eukaryotic translation elongation factor 1 delta
ENST00000376962.9	ENST00000471197.1	7.76	ENSG00000107372	ZFAND5	zinc finger AN1-type containing 5
ENST00000552212.5	ENST00000551121.5	7.72	ENSG00000181929	PRKAG1	protein kinase AMP-activated non-catalytic subunit gamma 1
ENST00000445560.6	ENST00000524628.1	7.7	ENSG00000175334	BANF1	barrier to autointegration factor 1
ENST00000395119.7	ENST00000532543.1	7.66	ENSG00000104529	EEF1D	eukaryotic translation elongation factor 1 delta
ENST00000545082.5	ENST00000537947.5	7.63	ENSG00000214530	STARD10	StAR related lipid transfer domain containing 10
ENST00000573035.5	ENST00000621040.4	7.59	ENSG00000263001	GTF2I	general transcription factor IIi
ENST00000642992.1	ENST00000642886.1	7.58	ENSG00000168036	CTNNB1	catenin beta 1
ENST00000392369.6	ENST00000536606.5	7.51	ENSG00000132341	RAN	RAN, member RAS oncogene family
ENST00000348811.6	ENST00000467843.6	7.5	ENSG00000109046	WSB1	WD repeat and SOCS box containing 1
ENST00000230771.8	ENST00000642231.1	7.46	ENSG00000112855	HARS2	histidyl-tRNA synthetase 2, mitochondrial
ENST00000525669.5	ENST00000525751.5	7.45	ENSG00000090621	PABPC4	poly(A) binding protein cytoplasmic 4
ENST00000531140.1	ENST00000527762.5	7.39	ENSG00000109929	SC5D	sterol-C5-desaturase
ENST00000395202.5	ENST00000478356.5	7.38	ENSG00000102882	MAPK3	mitogen-activated protein kinase 3
ENST00000532287.5	ENST00000533921.1	7.37	ENSG00000148950	IMMP1L	inner mitochondrial membrane peptidase subunit 1
ENST00000533037.5	ENST00000532934.5	7.35	ENSG00000172500	FIBP	FGF1 intracellular binding protein
ENST00000368073.7	ENST00000610139.5	7.32	ENSG00000132716	DCAF8	DDB1 and CUL4 associated factor 8
ENST00000457545.6	ENST00000467156.1	7.32	ENSG00000227471	AKR1B15	aldo-keto reductase family 1 member B15
ENST00000313648.10	ENST00000584386.5	7.31	ENSG00000168961	LGALS9	galectin 9
ENST00000449045.7	ENST00000641471.1	7.27	ENSG00000131238	PPT1	palmitoyl-protein thioesterase 1
ENST00000448973.6	ENST00000568077.5	7.26	ENSG00000130731	METTL26	methyltransferase like 26
ENST00000397120.7	ENST00000553685.1	7.26	ENSG00000213983	AP1G2	adaptor related protein complex 1 subunit gamma 2
ENST00000589235.5	ENST00000588917.2	7.25	ENSG00000099622	CIRBP	cold inducible RNA binding protein
ENST00000636559.1	ENST00000636221.1	7.21	ENSG00000080503	SMARCA2	SWI/SNF related, matrix associated, actin dependent regulator of chromatin, subfamily a, member 2
ENST00000632984.1	ENST00000633381.1	7.13	ENSG00000278759	TBCD	tubulin folding cofactor D
ENST00000540016.5	ENST00000537496.5	7.13	ENSG00000139428	MMAB	metabolism of cobalamin associated B
ENST00000449359.7	ENST00000564050.6	7.13	ENSG00000132600	PRMT7	protein arginine methyltransferase 7
ENST00000253458.11	ENST00000562659.1	7.11	ENSG00000131149	GSE1	Gse1 coiled-coil protein
ENST00000370092.7	ENST00000370093.5	7.11	ENSG00000067829	IDH3G	isocitrate dehydrogenase 3 (NAD(+)) gamma
ENST00000613247.4	ENST00000616056.4	7.1	ENSG00000100336	APOL4	apolipoprotein L4
ENST00000449045.7	ENST00000641471.1	7.02	ENSG00000131238	PPT1	palmitoyl-protein thioesterase 1
ENST00000353267.7	ENST00000432329.6	7.01	ENSG00000118260	CREB1	cAMP responsive element binding protein 1
ENST00000366721.5	ENST00000472939.5	7.01	ENSG00000143774	GUK1	guanylate kinase 1
ENST00000334805.10	ENST00000546314.5	6.98	ENSG00000214530	STARD10	StAR related lipid transfer domain containing 10
ENST00000467306.5	ENST00000481777.5	6.97	ENSG00000143436	MRPL9	mitochondrial ribosomal protein L9
ENST00000361162.10	ENST00000465158.5	6.95	ENSG00000131051	RBM39	RNA binding motif protein 39
ENST00000383229.7	ENST00000620544.4	6.94	ENSG00000182923	CEP63	centrosomal protein 63
ENST00000443527.6	ENST00000616623.4	6.91	ENSG00000121671	CRY2	cryptochrome circadian regulator 2
ENST00000465560.5	ENST00000484203.5	6.9	ENSG00000132300	PTCD3	pentatricopeptide repeat domain 3
ENST00000348968.8	ENST00000619982.4	6.9	ENSG00000132153	DHX30	DExH-box helicase 30
ENST00000573035.5	ENST00000621040.4	6.89	ENSG00000263001	GTF2I	general transcription factor IIi
ENST00000444845.5	ENST00000488335.1	6.85	ENSG00000099899	TRMT2A	tRNA methyltransferase 2 homolog A
ENST00000344989.10	ENST00000492112.2	6.84	ENSG00000188529	SRSF10	serine and arginine rich splicing factor 10
ENST00000405731.7	ENST00000396713.6	6.84	ENSG00000136247	ZDHHC4	zinc finger DHHC-type containing 4
ENST00000457805.6	ENST00000602683.5	6.83	ENSG00000184007	PTP4A2	protein tyrosine phosphatase type IVA, member 2
ENST00000570284.1	ENST00000565845.5	6.83	ENSG00000168488	ATXN2L	ataxin 2 like
ENST00000374497.7	ENST00000456977.5	6.8	ENSG00000117308	GALE	UDP-galactose-4-epimerase
ENST00000254299.8	ENST00000395514.5	6.78	ENSG00000131979	GCH1	GTP cyclohydrolase 1
ENST00000368786.5	ENST00000616800.4	6.78	ENSG00000188690	UROS	uroporphyrinogen III synthase
ENST00000545082.5	ENST00000546314.5	6.78	ENSG00000214530	STARD10	StAR related lipid transfer domain containing 10
ENST00000568982.5	ENST00000561849.1	6.77	ENSG00000102879	CORO1A	coronin 1A
ENST00000544484.6	ENST00000642879.1	6.76	ENSG00000111642	CHD4	chromodomain helicase DNA binding protein 4
ENST00000490656.5	ENST00000439537.5	6.76	ENSG00000189077	TMEM120A	transmembrane protein 120A
ENST00000346329.7	ENST00000415461.2	6.72	ENSG00000085733	CTTN	cortactin
ENST00000546010.6	ENST00000587646.1	6.7	ENSG00000126561	STAT5A	signal transducer and activator of transcription 5A
ENST00000483953.5	ENST00000459800.1	6.68	ENSG00000164896	FASTK	Fas activated serine/threonine kinase
ENST00000578733.5	ENST00000578018.5	6.67	ENSG00000108465	CDK5RAP3	CDK5 regulatory subunit associated protein 3
ENST00000551150.5	ENST00000552461.5	6.65	ENSG00000089157	RPLP0	ribosomal protein lateral stalk subunit P0
ENST00000577396.5	ENST00000581540.5	6.62	ENSG00000213246	SUPT4H1	SPT4 homolog, DSIF elongation factor subunit
ENST00000308197.9	ENST00000433805.6	6.6	ENSG00000135469	COQ10A	coenzyme Q10A
ENST00000342572.12	ENST00000306645.9	6.59	ENSG00000178927	CYBC1	cytochrome b-245 chaperone 1
ENST00000596014.5	ENST00000597965.2	6.55	ENSG00000039650	PNKP	polynucleotide kinase 3'-phosphatase
ENST00000579855.5	ENST00000630662.2	6.52	ENSG00000072210	ALDH3A2	aldehyde dehydrogenase 3 family member A2
ENST00000534044.5	ENST00000531845.5	6.5	ENSG00000118513	MYB	MYB proto-oncogene, transcription factor
ENST00000569970.1	ENST00000562129.1	6.49	ENSG00000102879	CORO1A	coronin 1A
ENST00000540209.5	ENST00000538980.5	6.49	ENSG00000127314	RAP1B	RAP1B, member of RAS oncogene family
ENST00000372554.8	ENST00000417224.5	6.48	ENSG00000148341	SH3GLB2	SH3 domain containing GRB2 like, endophilin B2
ENST00000398061.5	ENST00000484865.1	6.47	ENSG00000160216	AGPAT3	1-acylglycerol-3-phosphate O-acyltransferase 3
ENST00000533820.5	ENST00000533129.5	6.46	ENSG00000014216	CAPN1	calpain 1
ENST00000245960.9	ENST00000439880.6	6.46	ENSG00000101224	CDC25B	cell division cycle 25B
ENST00000495216.1	ENST00000487199.5	6.4	ENSG00000069849	ATP1B3	ATPase Na+/K+ transporting subunit beta 3
ENST00000564304.5	ENST00000565845.5	6.4	ENSG00000168488	ATXN2L	ataxin 2 like
ENST00000592522.5	ENST00000590419.5	6.39	ENSG00000071626	DAZAP1	DAZ associated protein 1
ENST00000359794.10	ENST00000547587.5	6.38	ENSG00000152556	PFKM	phosphofructokinase, muscle
ENST00000359526.8	ENST00000587604.1	6.37	ENSG00000130816	DNMT1	DNA methyltransferase 1
ENST00000215956.9	ENST00000463675.5	6.36	ENSG00000100138	SNU13	small nuclear ribonucleoprotein 13
ENST00000530211.5	ENST00000530702.1	6.34	ENSG00000110321	EIF4G2	eukaryotic translation initiation factor 4 gamma 2
ENST00000311734.6	ENST00000409584.5	6.34	ENSG00000115602	IL1RL1	interleukin 1 receptor like 1
ENST00000506885.5	ENST00000511081.5	6.33	ENSG00000080822	CLDND1	claudin domain containing 1
ENST00000433529.6	ENST00000474809.6	6.32	ENSG00000116001	TIA1	TIA1 cytotoxic granule associated RNA binding protein
ENST00000597636.5	ENST00000595240.5	6.3	ENSG00000126456	IRF3	interferon regulatory factor 3
ENST00000524109.1	ENST00000508003.1	6.3	ENSG00000113013	HSPA9	heat shock protein family A (Hsp70) member 9
ENST00000420660.5	ENST00000447885.1	6.25	ENSG00000127837	AAMP	angio associated migratory cell protein
ENST00000375976.8	ENST00000362049.10	6.24	ENSG00000204463	BAG6	BCL2 associated athanogene 6
ENST00000468810.1	ENST00000639844.1	6.23	ENSG00000143947	RPS27A	ribosomal protein S27a
ENST00000557172.5	ENST00000555856.1	6.18	ENSG00000126214	KLC1	kinesin light chain 1
ENST00000505845.2	ENST00000640815.1	6.15	ENSG00000164199	ADGRV1	adhesion G protein-coupled receptor V1
ENST00000586221.5	ENST00000586298.1	6.14	ENSG00000142453	CARM1	coactivator associated arginine methyltransferase 1
ENST00000339486.7	ENST00000577501.5	6.12	ENSG00000101782	RIOK3	RIO kinase 3
ENST00000397120.7	ENST00000557391.1	6.1	ENSG00000213983	AP1G2	adaptor related protein complex 1 subunit gamma 2
ENST00000414982.7	ENST00000597202.1	6.1	ENSG00000032444	PNPLA6	patatin like phospholipase domain containing 6
ENST00000432849.7	ENST00000556465.5	6.08	ENSG00000172590	MRPL52	mitochondrial ribosomal protein L52
ENST00000596708.1	ENST00000597209.1	6.06	ENSG00000130724	CHMP2A	charged multivesicular body protein 2A
ENST00000352435.8	ENST00000347941.4	6.06	ENSG00000126432	PRDX5	peroxiredoxin 5
ENST00000327578.9	ENST00000518537.5	6.03	ENSG00000078674	PCM1	pericentriolar material 1
ENST00000471642.6	ENST00000479151.5	6.02	ENSG00000132676	DAP3	death associated protein 3
ENST00000646608.1	ENST00000643367.1	6.02	ENSG00000111642	CHD4	chromodomain helicase DNA binding protein 4
ENST00000394805.7	ENST00000503811.5	6.01	ENSG00000015479	MATR3	matrin 3
ENST00000264718.7	ENST00000616939.4	5.98	ENSG00000198522	GPN1	GPN-loop GTPase 1
ENST00000457259.5	ENST00000482440.1	5.98	ENSG00000101019	UQCC1	ubiquinol-cytochrome c reductase complex assembly factor 1
ENST00000600628.2	ENST00000599699.2	5.97	ENSG00000130511	SSBP4	single stranded DNA binding protein 4
ENST00000463772.5	ENST00000479872.5	5.97	ENSG00000143179	UCK2	uridine-cytidine kinase 2
ENST00000495216.1	ENST00000487199.5	5.97	ENSG00000069849	ATP1B3	ATPase Na+/K+ transporting subunit beta 3
ENST00000358600.7	ENST00000242786.5	5.97	ENSG00000123146	ADGRE5	adhesion G protein-coupled receptor E5
ENST00000344756.8	ENST00000468307.1	5.95	ENSG00000186480	INSIG1	insulin induced gene 1
ENST00000342572.12	ENST00000306645.9	5.88	ENSG00000178927	CYBC1	cytochrome b-245 chaperone 1
ENST00000266014.10	ENST00000484163.5	5.88	ENSG00000016864	GLT8D1	glycosyltransferase 8 domain containing 1
ENST00000265322.7	ENST00000461330.5	5.87	ENSG00000115425	PECR	peroxisomal trans-2-enoyl-CoA reductase
ENST00000417413.7	ENST00000549760.1	5.84	ENSG00000127328	RAB3IP	RAB3A interacting protein
ENST00000531218.5	ENST00000532543.1	5.83	ENSG00000104529	EEF1D	eukaryotic translation elongation factor 1 delta
ENST00000485515.5	ENST00000475506.1	5.82	ENSG00000117118	SDHB	succinate dehydrogenase complex iron sulfur subunit B
ENST00000512218.6	ENST00000629193.2	5.81	ENSG00000131844	MCCC2	methylcrotonoyl-CoA carboxylase 2
ENST00000621143.2	ENST00000631686.1	5.79	ENSG00000275397	DHRS11	dehydrogenase/reductase 11
ENST00000644702.1	ENST00000643981.1	5.75	ENSG00000130703	OSBPL2	oxysterol binding protein like 2
ENST00000508445.5	ENST00000506870.5	5.74	ENSG00000170464	DNAJC18	DnaJ heat shock protein family (Hsp40) member C18
ENST00000228264.10	ENST00000538740.1	5.74	ENSG00000013573	DDX11	DEAD/H-box helicase 11
ENST00000503560.1	ENST00000625631.1	5.74	ENSG00000185324	CDK10	cyclin dependent kinase 10
ENST00000481106.5	ENST00000463546.5	5.73	ENSG00000131171	SH3BGRL	SH3 domain binding glutamate rich protein like
ENST00000331200.7	ENST00000559852.1	5.73	ENSG00000128951	DUT	deoxyuridine triphosphatase
ENST00000493935.1	ENST00000465184.1	5.68	ENSG00000242265	PEG10	paternally expressed 10
ENST00000548688.5	ENST00000550994.1	5.68	ENSG00000135486	HNRNPA1	heterogeneous nuclear ribonucleoprotein A1
ENST00000559328.5	ENST00000558611.1	5.67	ENSG00000075413	MARK3	microtubule affinity regulating kinase 3
ENST00000531140.1	ENST00000527762.5	5.66	ENSG00000109929	SC5D	sterol-C5-desaturase
ENST00000377011.6	ENST00000424804.6	5.65	ENSG00000105053	VRK3	VRK serine/threonine kinase 3
ENST00000417224.5	ENST00000416629.5	5.64	ENSG00000148341	SH3GLB2	SH3 domain containing GRB2 like, endophilin B2
ENST00000413561.7	ENST00000635589.1	5.61	ENSG00000102100	SLC35A2	solute carrier family 35 member A2
ENST00000548887.5	ENST00000552163.1	5.6	ENSG00000166987	MBD6	methyl-CpG binding domain protein 6
ENST00000428291.5	ENST00000450987.5	5.59	ENSG00000235439	DDX39B	DExD-box helicase 39B
ENST00000600702.5	ENST00000595181.5	5.58	ENSG00000076944	STXBP2	syntaxin binding protein 2
ENST00000559328.5	ENST00000558611.1	5.57	ENSG00000075413	MARK3	microtubule affinity regulating kinase 3
ENST00000245615.5	ENST00000437868.5	5.56	ENSG00000125505	MBOAT7	membrane bound O-acyltransferase domain containing 7
ENST00000509705.3	ENST00000572515.5	5.5	ENSG00000104825	NFKBIB	NFKB inhibitor beta
ENST00000243562.13	ENST00000622457.1	5.47	ENSG00000090006	LTBP4	latent transforming growth factor beta binding protein 4
ENST00000242770.9	ENST00000589083.5	5.46	ENSG00000104915	STX10	syntaxin 10
ENST00000344450.9	ENST00000604988.1	5.42	ENSG00000112679	DUSP22	dual specificity phosphatase 22
ENST00000323716.7	ENST00000323735.10	5.42	ENSG00000170632	ARMC10	armadillo repeat containing 10
ENST00000443519.1	ENST00000602358.5	5.41	ENSG00000168283	BMI1	BMI1 proto-oncogene, polycomb ring finger
ENST00000566811.5	ENST00000602784.1	5.4	ENSG00000103549	RNF40	ring finger protein 40
ENST00000460898.5	ENST00000490453.5	5.39	ENSG00000213397	HAUS7	HAUS augmin like complex subunit 7
ENST00000543847.1	ENST00000538497.1	5.37	ENSG00000168439	STIP1	stress induced phosphoprotein 1
ENST00000560466.5	ENST00000558169.5	5.37	ENSG00000182718	ANXA2	annexin A2
ENST00000381679.8	ENST00000455528.5	5.34	ENSG00000159140	SON	SON DNA binding protein
ENST00000544484.6	ENST00000647535.1	5.32	ENSG00000111642	CHD4	chromodomain helicase DNA binding protein 4
ENST00000586508.1	ENST00000586298.1	5.32	ENSG00000142453	CARM1	coactivator associated arginine methyltransferase 1
ENST00000416841.6	ENST00000509613.1	5.29	ENSG00000179304	FAM156B	family with sequence similarity 156 member B
ENST00000597209.1	ENST00000597848.1	5.28	ENSG00000130724	CHMP2A	charged multivesicular body protein 2A
ENST00000485608.5	ENST00000539524.5	5.27	ENSG00000078618	NRDC	nardilysin convertase
ENST00000368450.5	ENST00000444179.5	5.27	ENSG00000160691	SHC1	SHC adaptor protein 1
ENST00000247470.9	ENST00000565022.1	5.26	ENSG00000103490	PYCARD	PYD and CARD domain containing
ENST00000584600.5	ENST00000580435.5	5.25	ENSG00000169689	CENPX	centromere protein X
ENST00000355151.9	ENST00000556465.5	5.23	ENSG00000172590	MRPL52	mitochondrial ribosomal protein L52
ENST00000557172.5	ENST00000553286.5	5.18	ENSG00000126214	KLC1	kinesin light chain 1
ENST00000551150.5	ENST00000550856.5	5.14	ENSG00000089157	RPLP0	ribosomal protein lateral stalk subunit P0
ENST00000557575.5	ENST00000556986.1	5.12	ENSG00000126214	KLC1	kinesin light chain 1
ENST00000271690.12	ENST00000362052.7	5.09	ENSG00000143420	ENSA	endosulfine alpha
ENST00000554282.5	ENST00000553652.5	5.06	ENSG00000166165	CKB	creatine kinase B
ENST00000547475.5	ENST00000550856.5	5.04	ENSG00000089157	RPLP0	ribosomal protein lateral stalk subunit P0
ENST00000355498.6	ENST00000354383.10	5.02	ENSG00000132781	MUTYH	mutY DNA glycosylase
ENST00000334933.8	ENST00000469229.1	5	ENSG00000168781	PPIP5K1	diphosphoinositol pentakisphosphate kinase 1
ENST00000445140.6	ENST00000481383.1	4.95	ENSG00000114416	FXR1	FMR1 autosomal homolog 1
ENST00000371132.8	ENST00000496003.5	4.94	ENSG00000124222	STX16	syntaxin 16
ENST00000506789.5	ENST00000514676.5	4.93	ENSG00000134058	CDK7	cyclin dependent kinase 7
ENST00000647366.1	ENST00000647204.1	4.93	ENSG00000197102	DYNC1H1	dynein cytoplasmic 1 heavy chain 1
ENST00000434658.6	ENST00000440318.5	4.89	ENSG00000071889	FAM3A	family with sequence similarity 3 member A
ENST00000535020.6	ENST00000551524.5	4.86	ENSG00000187109	NAP1L1	nucleosome assembly protein 1 like 1
ENST00000427410.6	ENST00000372652.5	4.85	ENSG00000066136	NFYC	nuclear transcription factor Y subunit gamma
ENST00000373899.3	ENST00000487519.5	4.82	ENSG00000108064	TFAM	transcription factor A, mitochondrial
ENST00000397442.5	ENST00000483359.5	4.79	ENSG00000214078	CPNE1	copine 1
ENST00000596708.1	ENST00000597209.1	4.78	ENSG00000130724	CHMP2A	charged multivesicular body protein 2A
ENST00000393099.3	ENST00000467736.5	4.76	ENSG00000167526	RPL13	ribosomal protein L13
ENST00000491712.2	ENST00000636337.1	4.72	ENSG00000197694	SPTAN1	spectrin alpha, non-erythrocytic 1
ENST00000590699.5	ENST00000586298.1	4.72	ENSG00000142453	CARM1	coactivator associated arginine methyltransferase 1
ENST00000402096.5	ENST00000483778.5	4.71	ENSG00000168397	ATG4B	autophagy related 4B cysteine peptidase
ENST00000464103.5	ENST00000619981.4	4.71	ENSG00000178104	PDE4DIP	phosphodiesterase 4D interacting protein
ENST00000322269.10	ENST00000497506.5	4.64	ENSG00000071889	FAM3A	family with sequence similarity 3 member A
ENST00000461564.6	ENST00000468053.1	4.63	ENSG00000143537	ADAM15	ADAM metallopeptidase domain 15
ENST00000482571.2	ENST00000483953.5	4.63	ENSG00000164896	FASTK	Fas activated serine/threonine kinase
ENST00000488635.1	ENST00000525290.5	4.62	ENSG00000066136	NFYC	nuclear transcription factor Y subunit gamma
ENST00000483674.2	ENST00000601016.5	4.62	ENSG00000102125	TAZ	tafazzin
ENST00000372289.6	ENST00000488433.5	4.56	ENSG00000178028	DMAP1	DNA methyltransferase 1 associated protein 1
ENST00000417224.5	ENST00000477165.1	4.53	ENSG00000148341	SH3GLB2	SH3 domain containing GRB2 like, endophilin B2
ENST00000460980.5	ENST00000483953.5	4.52	ENSG00000164896	FASTK	Fas activated serine/threonine kinase
ENST00000571368.5	ENST00000573175.1	4.52	ENSG00000132382	MYBBP1A	MYB binding protein 1a
ENST00000419948.5	ENST00000417710.5	4.52	ENSG00000127483	HP1BP3	heterochromatin protein 1 binding protein 3
ENST00000601778.5	ENST00000601094.5	4.51	ENSG00000104823	ECH1	enoyl-CoA hydratase 1
ENST00000459959.1	ENST00000480263.1	4.5	ENSG00000172432	GTPBP2	GTP binding protein 2
ENST00000562381.7	ENST00000564050.6	4.5	ENSG00000132600	PRMT7	protein arginine methyltransferase 7
ENST00000596014.5	ENST00000626274.2	4.5	ENSG00000039650	PNKP	polynucleotide kinase 3'-phosphatase
ENST00000342348.9	ENST00000498806.1	4.44	ENSG00000008130	NADK	NAD kinase
ENST00000382203.5	ENST00000450198.6	4.41	ENSG00000080503	SMARCA2	SWI/SNF related, matrix associated, actin dependent regulator of chromatin, subfamily a, member 2
ENST00000583655.5	ENST00000577523.5	4.39	ENSG00000125458	NT5C	5', 3'-nucleotidase, cytosolic
ENST00000527525.5	ENST00000529725.1	4.34	ENSG00000213445	SIPA1	signal-induced proliferation-associated 1
ENST00000283943.9	ENST00000453485.1	4.32	ENSG00000153827	TRIP12	thyroid hormone receptor interactor 12
ENST00000579634.5	ENST00000584696.1	4.31	ENSG00000010244	ZNF207	zinc finger protein 207
ENST00000396526.7	ENST00000362031.8	4.29	ENSG00000129515	SNX6	sorting nexin 6
ENST00000550411.5	ENST00000618078.1	4.29	ENSG00000094916	CBX5	chromobox 5
ENST00000607140.1	ENST00000615152.4	4.28	ENSG00000171848	RRM2	ribonucleotide reductase regulatory subunit M2
ENST00000403422.7	ENST00000284503.6	4.27	ENSG00000154328	NEIL2	nei like DNA glycosylase 2
ENST00000398006.6	ENST00000616540.4	4.24	ENSG00000086848	ALG9	ALG9, alpha-1,2-mannosyltransferase
ENST00000368450.5	ENST00000448116.6	4.24	ENSG00000160691	SHC1	SHC adaptor protein 1
ENST00000403422.7	ENST00000284503.6	4.23	ENSG00000154328	NEIL2	nei like DNA glycosylase 2
ENST00000340677.9	ENST00000615951.4	4.22	ENSG00000248333	CDK11B	cyclin dependent kinase 11B
ENST00000341524.5	ENST00000602612.5	4.21	ENSG00000069424	KCNAB2	potassium voltage-gated channel subfamily A regulatory beta subunit 2
ENST00000481332.1	ENST00000496811.5	4.21	ENSG00000174953	DHX36	DEAH-box helicase 36
ENST00000609519.5	ENST00000599488.5	4.19	ENSG00000011243	AKAP8L	A-kinase anchoring protein 8 like
ENST00000578495.5	ENST00000584798.1	4.18	ENSG00000161960	EIF4A1	eukaryotic translation initiation factor 4A1
ENST00000395745.6	ENST00000348968.8	4.16	ENSG00000132153	DHX30	DExH-box helicase 30
ENST00000426075.5	ENST00000411432.5	4.15	ENSG00000144401	METTL21A	methyltransferase like 21A
ENST00000368289.6	ENST00000430841.6	4.13	ENSG00000093144	ECHDC1	ethylmalonyl-CoA decarboxylase 1
ENST00000314392.12	ENST00000495270.1	4.11	ENSG00000136908	DPM2	dolichyl-phosphate mannosyltransferase subunit 2, regulatory
ENST00000618568.4	ENST00000609537.5	4.1	ENSG00000101246	ARFRP1	ADP ribosylation factor related protein 1
ENST00000409281.5	ENST00000598962.5	4.1	ENSG00000105223	PLD3	phospholipase D family member 3
ENST00000434658.6	ENST00000440318.5	4.03	ENSG00000071889	FAM3A	family with sequence similarity 3 member A
ENST00000371856.6	ENST00000340954.11	3.98	ENSG00000124214	STAU1	staufen double-stranded RNA binding protein 1
ENST00000444583.6	ENST00000457352.3	3.98	ENSG00000106133	NSUN5P2	NOP2/Sun RNA methyltransferase family member 5 pseudogene 2
ENST00000463827.1	ENST00000480080.1	3.98	ENSG00000016864	GLT8D1	glycosyltransferase 8 domain containing 1
ENST00000532222.5	ENST00000532106.1	3.97	ENSG00000085788	DDHD2	DDHD domain containing 2
ENST00000353487.6	ENST00000545209.1	3.93	ENSG00000157837	SPPL3	signal peptide peptidase like 3
ENST00000395346.6	ENST00000577594.5	3.92	ENSG00000087111	PIGS	phosphatidylinositol glycan anchor biosynthesis class S
ENST00000426837.6	ENST00000423088.5	3.88	ENSG00000047849	MAP4	microtubule associated protein 4
ENST00000448814.5	ENST00000436562.1	3.85	ENSG00000214413	BBIP1	BBSome interacting protein 1
ENST00000601778.5	ENST00000596118.1	3.8	ENSG00000104823	ECH1	enoyl-CoA hydratase 1
ENST00000406341.5	ENST00000492939.5	3.79	ENSG00000168137	SETD5	SET domain containing 5
ENST00000182377.8	ENST00000549080.1	3.77	ENSG00000064763	FAR2	fatty acyl-CoA reductase 2
ENST00000592522.5	ENST00000587079.5	3.74	ENSG00000071626	DAZAP1	DAZ associated protein 1
ENST00000296289.10	ENST00000494523.2	3.71	ENSG00000163931	TKT	transketolase
ENST00000550033.5	ENST00000549983.5	3.71	ENSG00000094914	AAAS	aladin WD repeat nucleoporin
ENST00000308964.7	ENST00000586790.5	3.62	ENSG00000173581	CCDC106	coiled-coil domain containing 106
ENST00000262510.10	ENST00000543141.5	3.6	ENSG00000140853	NLRC5	NLR family CARD domain containing 5
ENST00000587484.5	ENST00000588000.5	3.58	ENSG00000125746	EML2	echinoderm microtubule associated protein like 2
ENST00000298090.10	ENST00000465128.3	3.57	ENSG00000156504	FAM122B	family with sequence similarity 122B
ENST00000313367.6	ENST00000396429.5	3.57	ENSG00000070882	OSBPL3	oxysterol binding protein like 3
ENST00000354411.7	ENST00000571451.6	3.53	ENSG00000091592	NLRP1	uncharacterized LOC728392
ENST00000462266.1	ENST00000582582.1	3.52	ENSG00000177885	GRB2	growth factor receptor bound protein 2
ENST00000444254.1	ENST00000463031.1	3.51	ENSG00000184216	IRAK1	interleukin 1 receptor associated kinase 1
ENST00000403000.6	ENST00000526887.5	3.51	ENSG00000187954	CYHR1	cysteine and histidine rich 1
ENST00000466572.5	ENST00000494736.1	3.48	ENSG00000146731	CCT6A	chaperonin containing TCP1 subunit 6A
ENST00000492549.5	ENST00000611607.4	3.46	ENSG00000128609	NDUFA5	NADH:ubiquinone oxidoreductase subunit A5
ENST00000623037.2	ENST00000640269.1	3.43	ENSG00000108433	GOSR2	golgi SNAP receptor complex member 2
ENST00000361278.7	ENST00000488222.5	3.26	ENSG00000136270	TBRG4	transforming growth factor beta regulator 4
ENST00000452111.5	ENST00000467663.5	3.26	ENSG00000040531	CTNS	cystinosin, lysosomal cystine transporter
ENST00000325421.6	ENST00000592239.1	3.25	ENSG00000218891	ZNF579	zinc finger protein 579
ENST00000345084.9	ENST00000461916.5	3.24	ENSG00000144029	MRPS5	mitochondrial ribosomal protein S5
ENST00000247001.9	ENST00000589144.5	3.24	ENSG00000105705	SUGP1	SURP and G-patch domain containing 1
ENST00000434927.5	ENST00000498280.1	3.19	ENSG00000131051	RBM39	RNA binding motif protein 39
ENST00000424340.5	ENST00000539604.5	3.19	ENSG00000243716	NPIPB5	nuclear pore complex interacting protein family member B5
ENST00000642992.1	ENST00000642426.1	3.14	ENSG00000168036	CTNNB1	catenin beta 1
ENST00000504811.6	ENST00000518349.5	3.13	ENSG00000133835	HSD17B4	hydroxysteroid 17-beta dehydrogenase 4
ENST00000588913.5	ENST00000589538.5	3.08	ENSG00000130816	DNMT1	DNA methyltransferase 1
ENST00000503599.5	ENST00000505606.6	3.06	ENSG00000172262	ZNF131	zinc finger protein 131
ENST00000479668.5	ENST00000518462.1	2.99	ENSG00000214022	REPIN1	replication initiator 1
ENST00000551305.5	ENST00000547136.1	2.96	ENSG00000134291	TMEM106C	transmembrane protein 106C
ENST00000299138.11	ENST00000569950.1	2.96	ENSG00000069329	VPS35	VPS35, retromer complex component
ENST00000474548.1	ENST00000585475.5	2.88	ENSG00000204316	MRPL38	mitochondrial ribosomal protein L38
ENST00000569143.1	ENST00000563156.1	2.81	ENSG00000103253	HAGHL	hydroxyacylglutathione hydrolase like
ENST00000546155.5	ENST00000595118.5	2.77	ENSG00000090006	LTBP4	latent transforming growth factor beta binding protein 4
ENST00000495310.5	ENST00000467667.5	2.74	ENSG00000114126	TFDP2	transcription factor Dp-2
ENST00000437992.2	ENST00000508595.6	2.73	ENSG00000163682	RPL9	ribosomal protein L9
ENST00000523533.5	ENST00000517542.5	2.68	ENSG00000040341	STAU2	staufen double-stranded RNA binding protein 2
ENST00000287196.13	ENST00000616176.4	2.59	ENSG00000137817	PARP6	poly(ADP-ribose) polymerase family member 6
ENST00000447887.5	ENST00000625138.1	2.58	ENSG00000117859	OSBPL9	oxysterol binding protein like 9
ENST00000287196.13	ENST00000616176.4	2.46	ENSG00000137817	PARP6	poly(ADP-ribose) polymerase family member 6
ENST00000354321.11	ENST00000578428.1	2.42	ENSG00000169718	DUS1L	dihydrouridine synthase 1 like
ENST00000460211.5	ENST00000479941.1	2.38	ENSG00000168397	ATG4B	autophagy related 4B cysteine peptidase
ENST00000488044.5	ENST00000472861.1	2.21	ENSG00000035115	SH3YL1	SH3 and SYLF domain containing 1
