# Supplementary material for: Temporal Splicing Switches in Elements of the TNF-Pathway Identified by Computational Analysis of Transcriptome Data for Human Cell Lines
Source: Int J Mol Sci. 2019 Mar 8;20(5):1182. doi: 10.3390/ijms20051182 (PMC6429354; doi:10.3390/ijms20051182)
Supplement: Supplementary file 1 [file ijms-20-01182-s001.zip › Genovetal_Supplementary.Table.S4.13.02.2019.csv]

Gene stable ID	Gene name
ENSG00000002586	CD99
ENSG00000003402	CFLAR
ENSG00000003756	RBM5
ENSG00000004455	AK2
ENSG00000004866	ST7
ENSG00000004897	CDC27
ENSG00000005801	ZNF195
ENSG00000006744	ELAC2
ENSG00000007255	TRAPPC6A
ENSG00000008394	MGST1
ENSG00000008517	IL32
ENSG00000008838	MED24
ENSG00000009307	CSDE1
ENSG00000010256	UQCRC1
ENSG00000011304	PTBP1
ENSG00000011485	PPP5C
ENSG00000013306	SLC25A39
ENSG00000013441	CLK1
ENSG00000013573	DDX11
ENSG00000015479	MATR3
ENSG00000017260	ATP2C1
ENSG00000022840	RNF10
ENSG00000023734	STRAP
ENSG00000026508	CD44
ENSG00000026751	SLAMF7
ENSG00000028203	VEZT
ENSG00000040341	STAU2
ENSG00000042429	MED17
ENSG00000047315	POLR2B
ENSG00000048991	R3HDM1
ENSG00000049541	RFC2
ENSG00000050426	LETMD1
ENSG00000054267	ARID4B
ENSG00000056558	TRAF1
ENSG00000058272	PPP1R12A
ENSG00000062650	WAPL
ENSG00000063046	EIF4B
ENSG00000064115	TM7SF3
ENSG00000066117	SMARCD1
ENSG00000066322	ELOVL1
ENSG00000067057	PFKP
ENSG00000067225	PKM
ENSG00000069424	KCNAB2
ENSG00000070087	PFN2
ENSG00000070367	EXOC5
ENSG00000070501	POLB
ENSG00000070756	PABPC1
ENSG00000070831	CDC42
ENSG00000070882	OSBPL3
ENSG00000071127	WDR1
ENSG00000071564	TCF3
ENSG00000072274	TFRC
ENSG00000072694	FCGR2B
ENSG00000072778	ACADVL
ENSG00000072818	ACAP1
ENSG00000074416	MGLL
ENSG00000075151	EIF4G3
ENSG00000075415	SLC25A3
ENSG00000075624	ACTB
ENSG00000076043	REXO2
ENSG00000076928	ARHGEF1
ENSG00000077097	TOP2B
ENSG00000077312	SNRPA
ENSG00000077721	UBE2A
ENSG00000078618	NRDC
ENSG00000078900	TP73
ENSG00000080503	SMARCA2
ENSG00000081059	TCF7
ENSG00000081154	PCNP
ENSG00000082153	BZW1
ENSG00000082212	ME2
ENSG00000082641	NFE2L1
ENSG00000085117	CD82
ENSG00000086666	ZFAND6
ENSG00000087087	SRRT
ENSG00000087088	BAX
ENSG00000087266	SH3BP2
ENSG00000087460	GNAS
ENSG00000087502	ERGIC2
ENSG00000088247	KHSRP
ENSG00000088833	NSFL1C
ENSG00000089006	SNX5
ENSG00000089157	RPLP0
ENSG00000089280	FUS
ENSG00000090621	PABPC4
ENSG00000090686	USP48
ENSG00000092036	HAUS4
ENSG00000092199	HNRNPC
ENSG00000092841	MYL6
ENSG00000095002	MSH2
ENSG00000095059	DHPS
ENSG00000095794	CREM
ENSG00000096746	HNRNPH3
ENSG00000099331	MYO9B
ENSG00000099624	ATP5F1D
ENSG00000099899	TRMT2A
ENSG00000099977	DDT
ENSG00000100216	TOMM22
ENSG00000100219	XBP1
ENSG00000100297	MCM5
ENSG00000100462	PRMT5
ENSG00000100554	ATP6V1D
ENSG00000100567	PSMA3
ENSG00000100575	TIMM9
ENSG00000100644	HIF1A
ENSG00000100650	SRSF5
ENSG00000100796	PPP4R3A
ENSG00000100811	YY1
ENSG00000100813	ACIN1
ENSG00000100823	APEX1
ENSG00000100911	PSME2
ENSG00000100918	REC8
ENSG00000101224	CDC25B
ENSG00000101361	NOP56
ENSG00000101972	STAG2
ENSG00000102054	RBBP7
ENSG00000102316	MAGED2
ENSG00000102317	RBM3
ENSG00000102805	CLN5
ENSG00000102879	CORO1A
ENSG00000103064	SLC7A6
ENSG00000103266	STUB1
ENSG00000104320	NBN
ENSG00000104408	EIF3E
ENSG00000104529	EEF1D
ENSG00000104738	MCM4
ENSG00000104783	KCNN4
ENSG00000104805	NUCB1
ENSG00000104824	HNRNPL
ENSG00000104894	CD37
ENSG00000104921	FCER2
ENSG00000104960	PTOV1
ENSG00000105193	RPS16
ENSG00000105221	AKT2
ENSG00000105254	TBCB
ENSG00000105287	PRKD2
ENSG00000105323	HNRNPUL1
ENSG00000105329	TGFB1
ENSG00000105341	DMAC2
ENSG00000105397	TYK2
ENSG00000105402	NAPA
ENSG00000105483	CARD8
ENSG00000105486	LIG1
ENSG00000105568	PPP2R1A
ENSG00000105835	NAMPT
ENSG00000105963	ADAP1
ENSG00000106245	BUD31
ENSG00000106266	SNX8
ENSG00000106268	NUDT1
ENSG00000106689	LHX2
ENSG00000106948	AKNA
ENSG00000108312	UBTF
ENSG00000108424	KPNB1
ENSG00000108439	PNPO
ENSG00000108654	DDX5
ENSG00000108848	LUC7L3
ENSG00000109046	WSB1
ENSG00000109180	OCIAD1
ENSG00000109332	UBE2D3
ENSG00000109685	NSD2
ENSG00000109861	CTSC
ENSG00000109971	HSPA8
ENSG00000110321	EIF4G2
ENSG00000110429	FBXO3
ENSG00000110696	C11orf58
ENSG00000110700	RPS13
ENSG00000110719	TCIRG1
ENSG00000110768	GTF2H1
ENSG00000110955	ATP5F1B
ENSG00000111640	GAPDH
ENSG00000111642	CHD4
ENSG00000111737	RAB35
ENSG00000112312	GMNN
ENSG00000112640	PPP2R5D
ENSG00000112759	SLC29A1
ENSG00000113328	CCNG1
ENSG00000113387	SUB1
ENSG00000113649	TCERG1
ENSG00000113758	DBN1
ENSG00000114013	CD86
ENSG00000114120	SLC25A36
ENSG00000114850	SSR3
ENSG00000114867	EIF4G1
ENSG00000115091	ACTR3
ENSG00000115310	RTN4
ENSG00000115318	LOXL3
ENSG00000115561	CHMP3
ENSG00000115694	STK25
ENSG00000115738	ID2
ENSG00000116062	MSH6
ENSG00000116213	WRAP73
ENSG00000116754	SRSF11
ENSG00000116830	TTF2
ENSG00000116977	LGALS8
ENSG00000117616	RSRP1
ENSG00000117859	OSBPL9
ENSG00000118363	SPCS2
ENSG00000118503	TNFAIP3
ENSG00000119408	NEK6
ENSG00000119487	MAPKAP1
ENSG00000120694	HSPH1
ENSG00000120798	NR2C1
ENSG00000120949	TNFRSF8
ENSG00000120992	LYPLA1
ENSG00000122257	RBBP6
ENSG00000122515	ZMIZ2
ENSG00000122566	HNRNPA2B1
ENSG00000122952	ZWINT
ENSG00000123136	DDX39A
ENSG00000123329	ARHGAP9
ENSG00000123562	MORF4L2
ENSG00000123600	METTL8
ENSG00000124222	STX16
ENSG00000124508	BTN2A2
ENSG00000124783	SSR1
ENSG00000124795	DEK
ENSG00000125124	BBS2
ENSG00000125520	SLC2A4RG
ENSG00000125656	CLPP
ENSG00000125676	THOC2
ENSG00000125944	HNRNPR
ENSG00000126215	XRCC3
ENSG00000126226	PCID2
ENSG00000126246	IGFLR1
ENSG00000126261	UBA2
ENSG00000126456	IRF3
ENSG00000126773	PCNX4
ENSG00000126934	MAP2K2
ENSG00000127616	SMARCA4
ENSG00000129187	DCTD
ENSG00000129255	MPDU1
ENSG00000129351	ILF3
ENSG00000129559	NEDD8
ENSG00000129625	REEP5
ENSG00000129657	SEC14L1
ENSG00000130254	SAFB2
ENSG00000130255	RPL36
ENSG00000130312	MRPL34
ENSG00000130402	ACTN4
ENSG00000130429	ARPC1B
ENSG00000130520	LSM4
ENSG00000130755	GMFG
ENSG00000130811	EIF3G
ENSG00000130816	DNMT1
ENSG00000130935	NOL11
ENSG00000131051	RBM39
ENSG00000131759	RARA
ENSG00000131966	ACTR10
ENSG00000132274	TRIM22
ENSG00000132300	PTCD3
ENSG00000132341	RAN
ENSG00000132361	CLUH
ENSG00000132465	JCHAIN
ENSG00000132466	ANKRD17
ENSG00000132475	H3F3B
ENSG00000132522	GPS2
ENSG00000132600	PRMT7
ENSG00000132676	DAP3
ENSG00000133142	TCEAL4
ENSG00000133226	SRRM1
ENSG00000133731	IMPA1
ENSG00000133835	HSD17B4
ENSG00000134283	PPHLN1
ENSG00000134285	FKBP11
ENSG00000134287	ARF3
ENSG00000134291	TMEM106C
ENSG00000134453	RBM17
ENSG00000134574	DDB2
ENSG00000134758	RNF138
ENSG00000134802	SLC43A3
ENSG00000135317	SNX14
ENSG00000135446	CDK4
ENSG00000135596	MICAL1
ENSG00000136104	RNASEH2B
ENSG00000136143	SUCLA2
ENSG00000136153	LMO7
ENSG00000136448	NMT1
ENSG00000136527	TRA2B
ENSG00000136718	IMP4
ENSG00000136758	YME1L1
ENSG00000136807	CDK9
ENSG00000137804	NUSAP1
ENSG00000137955	RABGGTB
ENSG00000138032	PPM1B
ENSG00000138071	ACTR2
ENSG00000138382	METTL5
ENSG00000138674	SEC31A
ENSG00000138834	MAPK8IP3
ENSG00000138867	GUCD1
ENSG00000139644	TMBIM6
ENSG00000139842	CUL4A
ENSG00000140264	SERF2
ENSG00000140400	MAN2C1
ENSG00000140521	POLG
ENSG00000140750	ARHGAP17
ENSG00000140853	NLRC5
ENSG00000140968	IRF8
ENSG00000141068	KSR1
ENSG00000141127	PRPSAP2
ENSG00000141367	CLTC
ENSG00000141380	SS18
ENSG00000141499	WRAP53
ENSG00000141552	ANAPC11
ENSG00000141556	TBCD
ENSG00000141646	SMAD4
ENSG00000141867	BRD4
ENSG00000142227	EMP3
ENSG00000142252	GEMIN7
ENSG00000142541	RPL13A
ENSG00000142676	RPL11
ENSG00000143153	ATP1B1
ENSG00000143353	LYPLAL1
ENSG00000143436	MRPL9
ENSG00000143549	TPM3
ENSG00000143569	UBAP2L
ENSG00000143612	C1orf43
ENSG00000143774	GUK1
ENSG00000144381	HSPD1
ENSG00000144713	RPL32
ENSG00000144744	UBA3
ENSG00000145103	ILDR1
ENSG00000145495	MARCH6
ENSG00000145687	SSBP2
ENSG00000145741	BTF3
ENSG00000146963	LUC7L2
ENSG00000147155	EBP
ENSG00000147162	OGT
ENSG00000148362	PAXX
ENSG00000149273	RPS3
ENSG00000149357	LAMTOR1
ENSG00000149476	TKFC
ENSG00000149743	TRPT1
ENSG00000149923	PPP4C
ENSG00000150459	SAP18
ENSG00000152332	UHMK1
ENSG00000152795	HNRNPDL
ENSG00000153187	HNRNPU
ENSG00000154144	TBRG1
ENSG00000154265	ABCA5
ENSG00000154310	TNIK
ENSG00000154832	CXXC1
ENSG00000154864	PIEZO2
ENSG00000155096	AZIN1
ENSG00000155189	AGPAT5
ENSG00000155229	MMS19
ENSG00000156261	CCT8
ENSG00000156482	RPL30
ENSG00000156504	FAM122B
ENSG00000156738	MS4A1
ENSG00000156976	EIF4A2
ENSG00000157483	MYO1E
ENSG00000157593	SLC35B2
ENSG00000159140	SON
ENSG00000159461	AMFR
ENSG00000160014	CALM3
ENSG00000160211	G6PD
ENSG00000160218	TRAPPC10
ENSG00000160633	SAFB
ENSG00000160679	CHTOP
ENSG00000160953	MUM1
ENSG00000161016	RPL8
ENSG00000161203	AP2M1
ENSG00000161547	SRSF2
ENSG00000161956	SENP3
ENSG00000161960	EIF4A1
ENSG00000162144	CYB561A3
ENSG00000162174	ASRGL1
ENSG00000162191	UBXN1
ENSG00000162607	USP1
ENSG00000162613	FUBP1
ENSG00000162894	FCMR
ENSG00000162910	MRPL55
ENSG00000163374	YY1AP1
ENSG00000163660	CCNL1
ENSG00000163682	RPL9
ENSG00000163704	PRRT3
ENSG00000163714	U2SURP
ENSG00000163743	RCHY1
ENSG00000163931	TKT
ENSG00000164163	ABCE1
ENSG00000164924	YWHAZ
ENSG00000164941	INTS8
ENSG00000165055	METTL2B
ENSG00000165637	VDAC2
ENSG00000165819	METTL3
ENSG00000165916	PSMC3
ENSG00000166037	CEP57
ENSG00000166347	CYB5A
ENSG00000166411	IDH3A
ENSG00000166598	HSP90B1
ENSG00000166797	CIAO2A
ENSG00000166803	PCLAF
ENSG00000167005	NUDT21
ENSG00000167085	PHB
ENSG00000167110	GOLGA2
ENSG00000167747	C19orf48
ENSG00000167792	NDUFV1
ENSG00000167965	MLST8
ENSG00000167978	SRRM2
ENSG00000167996	FTH1
ENSG00000168036	CTNNB1
ENSG00000168066	SF1
ENSG00000168137	SETD5
ENSG00000168275	COA6
ENSG00000168385	SEPT2
ENSG00000168421	RHOH
ENSG00000168488	ATXN2L
ENSG00000168610	STAT3
ENSG00000168802	CHTF8
ENSG00000169045	HNRNPH1
ENSG00000169062	UPF3A
ENSG00000169230	PRELID1
ENSG00000169714	CNBP
ENSG00000169718	DUS1L
ENSG00000170248	PDCD6IP
ENSG00000170291	ELP5
ENSG00000170312	CDK1
ENSG00000170579	DLGAP1
ENSG00000171067	C11orf24
ENSG00000171109	MFN1
ENSG00000171163	ZNF692
ENSG00000171206	TRIM8
ENSG00000171307	ZDHHC16
ENSG00000171456	ASXL1
ENSG00000172053	QARS
ENSG00000172262	ZNF131
ENSG00000172432	GTPBP2
ENSG00000172725	CORO1B
ENSG00000172732	MUS81
ENSG00000172757	CFL1
ENSG00000172992	DCAKD
ENSG00000173120	KDM2A
ENSG00000173209	AHSA2P
ENSG00000173581	CCDC106
ENSG00000173933	RBM4
ENSG00000173992	CCS
ENSG00000174720	LARP7
ENSG00000174748	RPL15
ENSG00000174953	DHX36
ENSG00000175265	GOLGA8A
ENSG00000175550	DRAP1
ENSG00000175826	CTDNEP1
ENSG00000176853	FAM91A1
ENSG00000177189	RPS6KA3
ENSG00000177565	TBL1XR1
ENSG00000177600	RPLP2
ENSG00000177731	FLII
ENSG00000177885	GRB2
ENSG00000178035	IMPDH2
ENSG00000178927	CYBC1
ENSG00000178952	TUFM
ENSG00000179335	CLK3
ENSG00000179526	SHARPIN
ENSG00000179958	DCTPP1
ENSG00000181625	SLX1B
ENSG00000182180	MRPS16
ENSG00000182199	SHMT2
ENSG00000182220	ATP6AP2
ENSG00000182628	SKA2
ENSG00000182973	CNOT10
ENSG00000183207	RUVBL2
ENSG00000183258	DDX41
ENSG00000184007	PTP4A2
ENSG00000184203	PPP1R2
ENSG00000184787	UBE2G2
ENSG00000185627	PSMD13
ENSG00000185813	PCYT2
ENSG00000186174	BCL9L
ENSG00000186184	POLR1D
ENSG00000186522	SEPT10
ENSG00000186625	KATNA1
ENSG00000186635	ARAP1
ENSG00000187109	NAP1L1
ENSG00000187514	PTMA
ENSG00000187735	TCEA1
ENSG00000187764	SEMA4D
ENSG00000187778	MCRS1
ENSG00000188529	SRSF10
ENSG00000188846	RPL14
ENSG00000189091	SF3B3
ENSG00000196151	WDSUB1
ENSG00000196419	XRCC6
ENSG00000196497	IPO4
ENSG00000196510	ANAPC7
ENSG00000196636	SDHAF3
ENSG00000196642	RABL6
ENSG00000196924	FLNA
ENSG00000197102	DYNC1H1
ENSG00000197111	PCBP2
ENSG00000197170	PSMD12
ENSG00000197299	BLM
ENSG00000197345	MRPL21
ENSG00000197785	ATAD3A
ENSG00000198131	ZNF544
ENSG00000198492	YTHDF2
ENSG00000198498	TMA16
ENSG00000198546	ZNF511
ENSG00000198604	BAZ1A
ENSG00000198815	FOXJ3
ENSG00000198826	ARHGAP11A
ENSG00000198830	HMGN2
ENSG00000204271	SPIN3
ENSG00000204316	MRPL38
ENSG00000204628	RACK1
ENSG00000204642	HLA-F
ENSG00000205057	CLLU1OS
ENSG00000205531	NAP1L4
ENSG00000205581	HMGN1
ENSG00000205707	ETFRF1
ENSG00000206305	HLA-DQA1
ENSG00000206450	HLA-B
ENSG00000206480	FLOT1
ENSG00000206503	HLA-A
ENSG00000213079	SCAF8
ENSG00000213445	SIPA1
ENSG00000213983	AP1G2
ENSG00000214530	STARD10
ENSG00000215301	DDX3X
ENSG00000224740	FLOT1
ENSG00000225691	HLA-C
ENSG00000227794	RPS18
ENSG00000228760	BAG6
ENSG00000228964	HLA-B
ENSG00000229117	RPL41
ENSG00000229496	DDX39B
ENSG00000231116	VARS
ENSG00000234745	HLA-B
ENSG00000237022	HLA-C
ENSG00000239306	RBM14
ENSG00000239900	ADSL
ENSG00000241553	ARPC4
ENSG00000241878	PISD
ENSG00000243678	NME2
ENSG00000243989	ACY1
ENSG00000248333	CDK11B
ENSG00000254986	DPP3
ENSG00000257727	CNPY2
ENSG00000265681	RPL17
ENSG00000270647	TAF15
ENSG00000274811	CLPTM1L
ENSG00000274891	TRAPPC12
ENSG00000275885	PRPF31
ENSG00000276701	MIF
ENSG00000277053	GTF2IP1
ENSG00000278032	LY6E
ENSG00000280071	GATD3B
ENSG00000280987	MATR3
