# Supplementary material for: Temporal Splicing Switches in Elements of the TNF-Pathway Identified by Computational Analysis of Transcriptome Data for Human Cell Lines
Source: Int J Mol Sci. 2019 Mar 8;20(5):1182. doi: 10.3390/ijms20051182 (PMC6429354; doi:10.3390/ijms20051182)
Supplement: Supplementary file 1 [file ijms-20-01182-s001.zip › Genovetal_Supplementary.Table.S5.13.02.2019.csv]

Gene stable ID	Gene name
ENSG00000003402	CFLAR
ENSG00000003756	RBM5
ENSG00000004455	AK2
ENSG00000005100	DHX33
ENSG00000005206	SPPL2B
ENSG00000005483	KMT2E
ENSG00000005486	RHBDD2
ENSG00000005882	PDK2
ENSG00000006125	AP2B1
ENSG00000006327	TNFRSF12A
ENSG00000006704	GTF2IRD1
ENSG00000006744	ELAC2
ENSG00000007047	MARK4
ENSG00000007168	PAFAH1B1
ENSG00000007341	ST7L
ENSG00000007392	LUC7L
ENSG00000008128	CDK11A
ENSG00000008130	NADK
ENSG00000008294	SPAG9
ENSG00000008838	MED24
ENSG00000008988	RPS20
ENSG00000010165	METTL13
ENSG00000010244	ZNF207
ENSG00000010256	UQCRC1
ENSG00000010803	SCMH1
ENSG00000011009	LYPLA2
ENSG00000011304	PTBP1
ENSG00000011422	PLAUR
ENSG00000012061	ERCC1
ENSG00000013306	SLC25A39
ENSG00000013364	MVP
ENSG00000013573	DDX11
ENSG00000014138	POLA2
ENSG00000016864	GLT8D1
ENSG00000018510	AGPS
ENSG00000022267	FHL1
ENSG00000023191	RNH1
ENSG00000026025	VIM
ENSG00000026508	CD44
ENSG00000029363	BCLAF1
ENSG00000029993	HMGB3
ENSG00000030582	GRN
ENSG00000031823	RANBP3
ENSG00000033867	SLC4A7
ENSG00000036549	AC118549.1
ENSG00000038358	EDC4
ENSG00000039123	MTREX
ENSG00000040275	SPDL1
ENSG00000041982	TNC
ENSG00000044115	CTNNA1
ENSG00000048052	HDAC9
ENSG00000048991	R3HDM1
ENSG00000050344	NFE2L3
ENSG00000050820	BCAR1
ENSG00000051108	HERPUD1
ENSG00000054118	THRAP3
ENSG00000055950	MRPL43
ENSG00000057019	DCBLD2
ENSG00000058272	PPP1R12A
ENSG00000058600	POLR3E
ENSG00000058673	ZC3H11A
ENSG00000058729	RIOK2
ENSG00000060138	YBX3
ENSG00000060339	CCAR1
ENSG00000062485	CS
ENSG00000063046	EIF4B
ENSG00000064601	CTSA
ENSG00000064607	SUGP2
ENSG00000064961	HMG20B
ENSG00000065717	TLE2
ENSG00000066322	ELOVL1
ENSG00000067057	PFKP
ENSG00000067066	SP100
ENSG00000067182	TNFRSF1A
ENSG00000067225	PKM
ENSG00000068745	IP6K2
ENSG00000069849	ATP1B3
ENSG00000070061	ELP1
ENSG00000070087	PFN2
ENSG00000070669	ASNS
ENSG00000070756	PABPC1
ENSG00000071054	MAP4K4
ENSG00000071082	RPL31
ENSG00000071564	TCF3
ENSG00000071626	DAZAP1
ENSG00000071655	MBD3
ENSG00000071889	FAM3A
ENSG00000072571	HMMR
ENSG00000072778	ACADVL
ENSG00000073921	PICALM
ENSG00000074266	EED
ENSG00000075413	MARK3
ENSG00000075415	SLC25A3
ENSG00000075624	ACTB
ENSG00000075785	RAB7A
ENSG00000075790	BCAP29
ENSG00000075856	SART3
ENSG00000076928	ARHGEF1
ENSG00000077238	IL4R
ENSG00000077312	SNRPA
ENSG00000077380	DYNC1I2
ENSG00000077721	UBE2A
ENSG00000078618	NRDC
ENSG00000078674	PCM1
ENSG00000079246	XRCC5
ENSG00000079459	FDFT1
ENSG00000079805	DNM2
ENSG00000079819	EPB41L2
ENSG00000080189	SLC35C2
ENSG00000080823	MOK
ENSG00000081307	UBA5
ENSG00000082014	SMARCD3
ENSG00000082212	ME2
ENSG00000082641	NFE2L1
ENSG00000082781	ITGB5
ENSG00000082996	RNF13
ENSG00000084070	SMAP2
ENSG00000084234	APLP2
ENSG00000084774	CAD
ENSG00000085063	CD59
ENSG00000085733	CTTN
ENSG00000087087	SRRT
ENSG00000087191	PSMC5
ENSG00000087263	OGFOD1
ENSG00000087302	RTRAF
ENSG00000087460	GNAS
ENSG00000087586	AURKA
ENSG00000088038	CNOT3
ENSG00000088247	KHSRP
ENSG00000088448	ANKRD10
ENSG00000088832	FKBP1A
ENSG00000088833	NSFL1C
ENSG00000089006	SNX5
ENSG00000089022	MAPKAPK5
ENSG00000089157	RPLP0
ENSG00000089159	PXN
ENSG00000089280	FUS
ENSG00000089335	ZNF302
ENSG00000089685	BIRC5
ENSG00000089693	MLF2
ENSG00000090006	LTBP4
ENSG00000090621	PABPC4
ENSG00000091140	DLD
ENSG00000091527	CDV3
ENSG00000092108	SCFD1
ENSG00000092199	HNRNPC
ENSG00000092330	TINF2
ENSG00000092607	TBX15
ENSG00000092621	PHGDH
ENSG00000095002	MSH2
ENSG00000095059	DHPS
ENSG00000099331	MYO9B
ENSG00000099622	CIRBP
ENSG00000099624	ATP5F1D
ENSG00000099783	HNRNPM
ENSG00000099810	MTAP
ENSG00000099817	POLR2E
ENSG00000099875	MKNK2
ENSG00000099899	TRMT2A
ENSG00000099949	LZTR1
ENSG00000099977	DDT
ENSG00000100003	SEC14L2
ENSG00000100030	MAPK1
ENSG00000100138	SNU13
ENSG00000100142	POLR2F
ENSG00000100216	TOMM22
ENSG00000100239	PPP6R2
ENSG00000100242	SUN2
ENSG00000100297	MCM5
ENSG00000100416	TRMU
ENSG00000100462	PRMT5
ENSG00000100568	VTI1B
ENSG00000100644	HIF1A
ENSG00000100650	SRSF5
ENSG00000100664	EIF5
ENSG00000100722	ZC3H14
ENSG00000100764	PSMC1
ENSG00000100796	PPP4R3A
ENSG00000100813	ACIN1
ENSG00000100852	ARHGAP5
ENSG00000100888	CHD8
ENSG00000100902	PSMA6
ENSG00000100968	NFATC4
ENSG00000100983	GSS
ENSG00000101019	UQCC1
ENSG00000101040	ZMYND8
ENSG00000101166	PRELID3B
ENSG00000101191	DIDO1
ENSG00000101220	C20orf27
ENSG00000101224	CDC25B
ENSG00000101246	ARFRP1
ENSG00000101266	CSNK2A1
ENSG00000101294	HM13
ENSG00000101361	NOP56
ENSG00000101365	IDH3B
ENSG00000101474	APMAP
ENSG00000101901	ALG13
ENSG00000101972	STAG2
ENSG00000102030	NAA10
ENSG00000102038	SMARCA1
ENSG00000102054	RBBP7
ENSG00000102119	EMD
ENSG00000102317	RBM3
ENSG00000102882	MAPK3
ENSG00000102897	LYRM1
ENSG00000102898	NUTF2
ENSG00000103145	HCFC1R1
ENSG00000103197	TSC2
ENSG00000103249	CLCN7
ENSG00000103257	SLC7A5
ENSG00000103266	STUB1
ENSG00000103275	UBE2I
ENSG00000103342	GSPT1
ENSG00000103423	DNAJA3
ENSG00000103495	MAZ
ENSG00000103549	RNF40
ENSG00000104131	EIF3J
ENSG00000104388	RAB2A
ENSG00000104408	EIF3E
ENSG00000104517	UBR5
ENSG00000104522	TSTA3
ENSG00000104529	EEF1D
ENSG00000104679	R3HCC1
ENSG00000104738	MCM4
ENSG00000104824	HNRNPL
ENSG00000104852	SNRNP70
ENSG00000104859	CLASRP
ENSG00000104885	DOT1L
ENSG00000104886	PLEKHJ1
ENSG00000104889	RNASEH2A
ENSG00000104907	TRMT1
ENSG00000104960	PTOV1
ENSG00000104964	AES
ENSG00000105171	POP4
ENSG00000105221	AKT2
ENSG00000105323	HNRNPUL1
ENSG00000105325	FZR1
ENSG00000105341	DMAC2
ENSG00000105373	NOP53
ENSG00000105393	BABAM1
ENSG00000105397	TYK2
ENSG00000105483	CARD8
ENSG00000105486	LIG1
ENSG00000105655	ISYNA1
ENSG00000105698	USF2
ENSG00000105701	FKBP8
ENSG00000105705	SUGP1
ENSG00000105819	PMPCB
ENSG00000105835	NAMPT
ENSG00000105879	CBLL1
ENSG00000106245	BUD31
ENSG00000106266	SNX8
ENSG00000106348	IMPDH1
ENSG00000106397	PLOD3
ENSG00000106638	TBL2
ENSG00000106976	DNM1
ENSG00000106991	ENG
ENSG00000108384	RAD51C
ENSG00000108424	KPNB1
ENSG00000108433	GOSR2
ENSG00000108465	CDK5RAP3
ENSG00000108523	RNF167
ENSG00000108654	DDX5
ENSG00000108679	LGALS3BP
ENSG00000108848	LUC7L3
ENSG00000108946	PRKAR1A
ENSG00000109046	WSB1
ENSG00000109083	IFT20
ENSG00000109180	OCIAD1
ENSG00000109332	UBE2D3
ENSG00000109685	NSD2
ENSG00000109814	UGDH
ENSG00000109861	CTSC
ENSG00000109971	HSPA8
ENSG00000110011	DNAJC4
ENSG00000110080	ST3GAL4
ENSG00000110321	EIF4G2
ENSG00000110422	HIPK3
ENSG00000110696	C11orf58
ENSG00000110697	PITPNM1
ENSG00000110955	ATP5F1B
ENSG00000111142	METAP2
ENSG00000111321	LTBR
ENSG00000111605	CPSF6
ENSG00000111642	CHD4
ENSG00000111652	COPS7A
ENSG00000111711	GOLT1B
ENSG00000111843	TMEM14C
ENSG00000112096	SOD2
ENSG00000112146	FBXO9
ENSG00000112245	PTP4A1
ENSG00000112312	GMNN
ENSG00000112531	QKI
ENSG00000112592	TBP
ENSG00000112640	PPP2R5D
ENSG00000112651	MRPL2
ENSG00000112695	COX7A2
ENSG00000112715	VEGFA
ENSG00000112992	NNT
ENSG00000113068	PFDN1
ENSG00000113161	HMGCR
ENSG00000113356	POLR3G
ENSG00000113643	RARS
ENSG00000113649	TCERG1
ENSG00000113658	SMAD5
ENSG00000113712	CSNK1A1
ENSG00000113732	ATP6V0E1
ENSG00000113758	DBN1
ENSG00000113810	SMC4
ENSG00000114098	ARMC8
ENSG00000114346	ECT2
ENSG00000114491	UMPS
ENSG00000114757	PEX5L
ENSG00000114850	SSR3
ENSG00000114867	EIF4G1
ENSG00000115042	FAHD2A
ENSG00000115053	NCL
ENSG00000115091	ACTR3
ENSG00000115268	RPS15
ENSG00000115275	MOGS
ENSG00000115295	CLIP4
ENSG00000115307	AUP1
ENSG00000115310	RTN4
ENSG00000115317	HTRA2
ENSG00000115363	EVA1A
ENSG00000115419	GLS
ENSG00000115648	MLPH
ENSG00000115677	HDLBP
ENSG00000115694	STK25
ENSG00000115761	NOL10
ENSG00000115806	GORASP2
ENSG00000115875	SRSF7
ENSG00000116001	TIA1
ENSG00000116044	NFE2L2
ENSG00000116062	MSH6
ENSG00000116161	CACYBP
ENSG00000116209	TMEM59
ENSG00000116237	ICMT
ENSG00000116337	AMPD2
ENSG00000116459	ATP5PB
ENSG00000116584	ARHGEF2
ENSG00000116649	SRM
ENSG00000116750	UCHL5
ENSG00000116754	SRSF11
ENSG00000116871	MAP7D1
ENSG00000117519	CNN3
ENSG00000117592	PRDX6
ENSG00000117616	RSRP1
ENSG00000117682	DHDDS
ENSG00000118246	FASTKD2
ENSG00000118363	SPCS2
ENSG00000119185	ITGB1BP1
ENSG00000119383	PTPA
ENSG00000119403	PHF19
ENSG00000119487	MAPKAP1
ENSG00000119865	CNRIP1
ENSG00000120438	TCP1
ENSG00000120694	HSPH1
ENSG00000120802	TMPO
ENSG00000120885	CLU
ENSG00000120896	SORBS3
ENSG00000120948	TARDBP
ENSG00000121057	AKAP1
ENSG00000121413	ZSCAN18
ENSG00000122026	RPL21
ENSG00000122068	FYTTD1
ENSG00000122203	KIAA1191
ENSG00000122515	ZMIZ2
ENSG00000122545	SEPT7
ENSG00000122705	CLTA
ENSG00000122786	CALD1
ENSG00000122882	ECD
ENSG00000122952	ZWINT
ENSG00000123159	GIPC1
ENSG00000123219	CENPK
ENSG00000123268	ATF1
ENSG00000123992	DNPEP
ENSG00000124074	ENKD1
ENSG00000124155	PIGT
ENSG00000124191	TOX2
ENSG00000124222	STX16
ENSG00000124422	USP22
ENSG00000124570	SERPINB6
ENSG00000124795	DEK
ENSG00000125107	CNOT1
ENSG00000125447	GGA3
ENSG00000125457	MIF4GD
ENSG00000125520	SLC2A4RG
ENSG00000125630	POLR1B
ENSG00000125676	THOC2
ENSG00000125733	TRIP10
ENSG00000125734	GPR108
ENSG00000125779	PANK2
ENSG00000125818	PSMF1
ENSG00000125944	HNRNPR
ENSG00000125952	MAX
ENSG00000125967	NECAB3
ENSG00000126254	RBM42
ENSG00000126456	IRF3
ENSG00000126457	PRMT1
ENSG00000126602	TRAP1
ENSG00000126653	NSRP1
ENSG00000126777	KTN1
ENSG00000126903	SLC10A3
ENSG00000127054	INTS11
ENSG00000127483	HP1BP3
ENSG00000127540	UQCR11
ENSG00000127586	CHTF18
ENSG00000127616	SMARCA4
ENSG00000127837	AAMP
ENSG00000127947	PTPN12
ENSG00000127952	STYXL1
ENSG00000128951	DUT
ENSG00000129084	PSMA1
ENSG00000129235	TXNDC17
ENSG00000129351	ILF3
ENSG00000130175	PRKCSH
ENSG00000130204	TOMM40
ENSG00000130254	SAFB2
ENSG00000130255	RPL36
ENSG00000130312	MRPL34
ENSG00000130332	LSM7
ENSG00000130414	NDUFA10
ENSG00000130511	SSBP4
ENSG00000130520	LSM4
ENSG00000130723	PRRC2B
ENSG00000130724	CHMP2A
ENSG00000130731	METTL26
ENSG00000130816	DNMT1
ENSG00000130935	NOL11
ENSG00000131051	RBM39
ENSG00000131069	ACSS2
ENSG00000131143	COX4I1
ENSG00000131236	CAP1
ENSG00000131323	TRAF3
ENSG00000131470	PSMC3IP
ENSG00000131473	ACLY
ENSG00000131503	ANKHD1
ENSG00000131748	STARD3
ENSG00000131828	PDHA1
ENSG00000131876	SNRPA1
ENSG00000132153	DHX30
ENSG00000132382	MYBBP1A
ENSG00000132405	TBC1D14
ENSG00000132463	GRSF1
ENSG00000132507	EIF5A
ENSG00000132522	GPS2
ENSG00000132635	PCED1A
ENSG00000132676	DAP3
ENSG00000132680	KHDC4
ENSG00000132716	DCAF8
ENSG00000132780	NASP
ENSG00000133142	TCEAL4
ENSG00000133226	SRRM1
ENSG00000133250	ZNF414
ENSG00000133275	CSNK1G2
ENSG00000133612	AGAP3
ENSG00000133657	ATP13A3
ENSG00000133706	LARS
ENSG00000133835	HSD17B4
ENSG00000133872	SARAF
ENSG00000133961	NUMB
ENSG00000134294	SLC38A2
ENSG00000134333	LDHA
ENSG00000134352	IL6ST
ENSG00000134419	RPS15A
ENSG00000134440	NARS
ENSG00000134531	EMP1
ENSG00000134690	CDCA8
ENSG00000134954	ETS1
ENSG00000135387	CAPRIN1
ENSG00000135446	CDK4
ENSG00000135451	TROAP
ENSG00000135452	TSPAN31
ENSG00000135486	HNRNPA1
ENSG00000135535	CD164
ENSG00000135720	DYNC1LI2
ENSG00000135801	TAF5L
ENSG00000135829	DHX9
ENSG00000135930	EIF4E2
ENSG00000135940	COX5B
ENSG00000136104	RNASEH2B
ENSG00000136143	SUCLA2
ENSG00000136270	TBRG4
ENSG00000136448	NMT1
ENSG00000136527	TRA2B
ENSG00000136699	SMPD4
ENSG00000136718	IMP4
ENSG00000136877	FPGS
ENSG00000136908	DPM2
ENSG00000136997	MYC
ENSG00000137216	TMEM63B
ENSG00000137309	HMGA1
ENSG00000137500	CCDC90B
ENSG00000137700	SLC37A4
ENSG00000137807	KIF23
ENSG00000138031	ADCY3
ENSG00000138032	PPM1B
ENSG00000138095	LRPPRC
ENSG00000138134	STAMBPL1
ENSG00000138363	ATIC
ENSG00000138376	BARD1
ENSG00000138398	PPIG
ENSG00000138430	OLA1
ENSG00000138434	ITPRID2
ENSG00000138592	USP8
ENSG00000138668	HNRNPD
ENSG00000138674	SEC31A
ENSG00000138698	RAP1GDS1
ENSG00000138757	G3BP2
ENSG00000138834	MAPK8IP3
ENSG00000138867	GUCD1
ENSG00000139218	SCAF11
ENSG00000139546	TARBP2
ENSG00000139644	TMBIM6
ENSG00000139926	FRMD6
ENSG00000140264	SERF2
ENSG00000140319	SRP14
ENSG00000140350	ANP32A
ENSG00000140374	ETFA
ENSG00000140395	WDR61
ENSG00000140416	TPM1
ENSG00000140497	SCAMP2
ENSG00000140525	FANCI
ENSG00000140575	IQGAP1
ENSG00000140612	SEC11A
ENSG00000140632	GLYR1
ENSG00000140682	TGFB1I1
ENSG00000140740	UQCRC2
ENSG00000140750	ARHGAP17
ENSG00000140854	KATNB1
ENSG00000140859	KIFC3
ENSG00000140983	RHOT2
ENSG00000140988	RPS2
ENSG00000141002	TCF25
ENSG00000141480	ARRB2
ENSG00000141499	WRAP53
ENSG00000141522	ARHGDIA
ENSG00000141551	CSNK1D
ENSG00000141552	ANAPC11
ENSG00000141564	RPTOR
ENSG00000141698	NT5C3B
ENSG00000141741	MIEN1
ENSG00000141934	PLPP2
ENSG00000141985	SH3GL1
ENSG00000141994	DUS3L
ENSG00000142192	APP
ENSG00000142444	TIMM29
ENSG00000142534	RPS11
ENSG00000142599	RERE
ENSG00000142676	RPL11
ENSG00000142731	PLK4
ENSG00000142937	RPS8
ENSG00000142949	PTPRF
ENSG00000143183	TMCO1
ENSG00000143321	HDGF
ENSG00000143393	PI4KB
ENSG00000143420	ENSA
ENSG00000143436	MRPL9
ENSG00000143498	TAF1A
ENSG00000143537	ADAM15
ENSG00000143549	TPM3
ENSG00000143569	UBAP2L
ENSG00000143624	INTS3
ENSG00000143702	CEP170
ENSG00000143756	FBXO28
ENSG00000143774	GUK1
ENSG00000143924	EML4
ENSG00000144034	TPRKB
ENSG00000144231	POLR2D
ENSG00000144401	METTL21A
ENSG00000144591	GMPPA
ENSG00000145216	FIP1L1
ENSG00000145495	MARCH6
ENSG00000145632	PLK2
ENSG00000145736	GTF2H2
ENSG00000145740	SLC30A5
ENSG00000145741	BTF3
ENSG00000145781	COMMD10
ENSG00000145833	DDX46
ENSG00000145901	TNIP1
ENSG00000145912	NHP2
ENSG00000146054	TRIM7
ENSG00000146063	TRIM41
ENSG00000146457	WTAP
ENSG00000147140	NONO
ENSG00000147155	EBP
ENSG00000147274	RBMX
ENSG00000147679	UTP23
ENSG00000148019	CEP78
ENSG00000148187	MRRF
ENSG00000148335	NTMT1
ENSG00000148337	CIZ1
ENSG00000148341	SH3GLB2
ENSG00000148396	SEC16A
ENSG00000148824	MTG1
ENSG00000148908	RGS10
ENSG00000149100	EIF3M
ENSG00000149636	DSN1
ENSG00000149923	PPP4C
ENSG00000150093	ITGB1
ENSG00000150459	SAP18
ENSG00000151135	TMEM263
ENSG00000151136	BTBD11
ENSG00000151914	DST
ENSG00000151923	TIAL1
ENSG00000152556	PFKM
ENSG00000152620	NADK2
ENSG00000153113	CAST
ENSG00000153187	HNRNPU
ENSG00000153317	ASAP1
ENSG00000153395	LPCAT1
ENSG00000153406	NMRAL1
ENSG00000153827	TRIP12
ENSG00000153914	SREK1
ENSG00000154027	AK5
ENSG00000154144	TBRG1
ENSG00000154370	TRIM11
ENSG00000154723	ATP5PF
ENSG00000154734	ADAMTS1
ENSG00000155438	NIFK
ENSG00000155506	LARP1
ENSG00000155755	TMEM237
ENSG00000155957	TMBIM4
ENSG00000156261	CCT8
ENSG00000156504	FAM122B
ENSG00000156508	EEF1A1
ENSG00000156976	EIF4A2
ENSG00000157168	NRG1
ENSG00000157349	DDX19B
ENSG00000157837	SPPL3
ENSG00000157895	C12orf43
ENSG00000157916	RER1
ENSG00000157954	WIPI2
ENSG00000158796	DEDD
ENSG00000158864	NDUFS2
ENSG00000159086	PAXBP1
ENSG00000159140	SON
ENSG00000159335	PTMS
ENSG00000159377	PSMB4
ENSG00000159692	CTBP1
ENSG00000160014	CALM3
ENSG00000160087	UBE2J2
ENSG00000160294	MCM3AP
ENSG00000160679	CHTOP
ENSG00000160691	SHC1
ENSG00000160714	UBE2Q1
ENSG00000160752	FDPS
ENSG00000160789	LMNA
ENSG00000160877	NACC1
ENSG00000160917	CPSF4
ENSG00000160957	RECQL4
ENSG00000161011	SQSTM1
ENSG00000161013	MGAT4B
ENSG00000161016	RPL8
ENSG00000161203	AP2M1
ENSG00000161526	SAP30BP
ENSG00000161542	PRPSAP1
ENSG00000161547	SRSF2
ENSG00000161904	LEMD2
ENSG00000161956	SENP3
ENSG00000162244	RPL29
ENSG00000162521	RBBP4
ENSG00000162601	MYSM1
ENSG00000162735	PEX19
ENSG00000162836	ACP6
ENSG00000163159	VPS72
ENSG00000163466	ARPC2
ENSG00000163468	CCT3
ENSG00000163565	IFI16
ENSG00000163660	CCNL1
ENSG00000163714	U2SURP
ENSG00000163728	TTC14
ENSG00000163812	ZDHHC3
ENSG00000163882	POLR2H
ENSG00000163950	SLBP
ENSG00000164111	ANXA5
ENSG00000164172	MOCS2
ENSG00000164329	TENT2
ENSG00000164616	FBXL21
ENSG00000164692	COL1A2
ENSG00000164733	CTSB
ENSG00000164754	RAD21
ENSG00000164823	OSGIN2
ENSG00000164828	SUN1
ENSG00000164830	OXR1
ENSG00000164924	YWHAZ
ENSG00000164951	PDP1
ENSG00000165138	ANKS6
ENSG00000165233	CARD19
ENSG00000165304	MELK
ENSG00000165458	INPPL1
ENSG00000165501	LRR1
ENSG00000165689	ENTR1
ENSG00000166037	CEP57
ENSG00000166165	CKB
ENSG00000166226	CCT2
ENSG00000166260	COX11
ENSG00000166333	ILK
ENSG00000166451	CENPN
ENSG00000166483	WEE1
ENSG00000166595	CIAO2B
ENSG00000166803	PCLAF
ENSG00000167085	PHB
ENSG00000167283	ATP5MG
ENSG00000167460	TPM4
ENSG00000167461	RAB8A
ENSG00000167468	GPX4
ENSG00000167491	GATAD2A
ENSG00000167522	ANKRD11
ENSG00000167526	RPL13
ENSG00000167645	YIF1B
ENSG00000167702	KIFC2
ENSG00000167720	SRR
ENSG00000167766	ZNF83
ENSG00000167770	OTUB1
ENSG00000167792	NDUFV1
ENSG00000167978	SRRM2
ENSG00000167996	FTH1
ENSG00000168003	SLC3A2
ENSG00000168036	CTNNB1
ENSG00000168374	ARF4
ENSG00000168385	SEPT2
ENSG00000168397	ATG4B
ENSG00000168439	STIP1
ENSG00000168488	ATXN2L
ENSG00000168653	NDUFS5
ENSG00000169045	HNRNPH1
ENSG00000169139	UBE2V2
ENSG00000169180	XPO6
ENSG00000169228	RAB24
ENSG00000169398	PTK2
ENSG00000169592	INO80E
ENSG00000169682	SPNS1
ENSG00000169710	FASN
ENSG00000169718	DUS1L
ENSG00000169727	GPS1
ENSG00000169738	DCXR
ENSG00000170035	UBE2E3
ENSG00000170037	CNTROB
ENSG00000170144	HNRNPA3
ENSG00000170248	PDCD6IP
ENSG00000170348	TMED10
ENSG00000170485	NPAS2
ENSG00000170515	PA2G4
ENSG00000170606	HSPA4
ENSG00000170873	MTSS1
ENSG00000170906	NDUFA3
ENSG00000171055	FEZ2
ENSG00000171204	TMEM126B
ENSG00000171206	TRIM8
ENSG00000171307	ZDHHC16
ENSG00000171425	ZNF581
ENSG00000171456	ASXL1
ENSG00000171617	ENC1
ENSG00000171703	TCEA2
ENSG00000171793	CTPS1
ENSG00000171848	RRM2
ENSG00000171863	RPS7
ENSG00000172037	LAMB2
ENSG00000172053	QARS
ENSG00000172113	NME6
ENSG00000172590	MRPL52
ENSG00000172638	EFEMP2
ENSG00000172716	SLFN11
ENSG00000172775	FAM192A
ENSG00000172845	SP3
ENSG00000173113	TRMT112
ENSG00000173209	AHSA2P
ENSG00000173327	MAP3K11
ENSG00000173559	NABP1
ENSG00000173581	CCDC106
ENSG00000173905	GOLIM4
ENSG00000174748	RPL15
ENSG00000174917	C19orf70
ENSG00000174953	DHX36
ENSG00000175166	PSMD2
ENSG00000175550	DRAP1
ENSG00000176014	TUBB6
ENSG00000176444	CLK2
ENSG00000176454	LPCAT4
ENSG00000176597	B3GNT5
ENSG00000176783	RUFY1
ENSG00000176978	DPP7
ENSG00000177311	ZBTB38
ENSG00000177479	ARIH2
ENSG00000177600	RPLP2
ENSG00000177697	CD151
ENSG00000177728	TMEM94
ENSG00000177731	FLII
ENSG00000177879	AP3S1
ENSG00000177917	ARL6IP6
ENSG00000177963	RIC8A
ENSG00000178028	DMAP1
ENSG00000178209	PLEC
ENSG00000178397	FAM220A
ENSG00000178719	GRINA
ENSG00000178802	MPI
ENSG00000178921	PFAS
ENSG00000178952	TUFM
ENSG00000179364	PACS2
ENSG00000179526	SHARPIN
ENSG00000179583	CIITA
ENSG00000179912	R3HDM2
ENSG00000180098	TRNAU1AP
ENSG00000180104	EXOC3
ENSG00000180198	RCC1
ENSG00000180228	PRKRA
ENSG00000180398	MCFD2
ENSG00000180822	PSMG4
ENSG00000180900	SCRIB
ENSG00000181625	SLX1B
ENSG00000181904	C5orf24
ENSG00000182108	DEXI
ENSG00000182149	IST1
ENSG00000182199	SHMT2
ENSG00000182518	FAM104B
ENSG00000182628	SKA2
ENSG00000182667	NTM
ENSG00000182718	ANXA2
ENSG00000182841	RRP7BP
ENSG00000182973	CNOT10
ENSG00000182979	MTA1
ENSG00000183010	PYCR1
ENSG00000183011	NAA38
ENSG00000183048	SLC25A10
ENSG00000183258	DDX41
ENSG00000183291	SELENOF
ENSG00000183696	UPP1
ENSG00000183751	TBL3
ENSG00000183765	CHEK2
ENSG00000183889	PKD1P1
ENSG00000184007	PTP4A2
ENSG00000184110	EIF3C
ENSG00000184182	UBE2F
ENSG00000184216	IRAK1
ENSG00000184254	ALDH1A3
ENSG00000184402	SS18L1
ENSG00000184470	TXNRD2
ENSG00000184640	SEPT9
ENSG00000184787	UBE2G2
ENSG00000185122	HSF1
ENSG00000185324	CDK10
ENSG00000185359	HGS
ENSG00000185624	P4HB
ENSG00000185627	PSMD13
ENSG00000185803	SLC52A2
ENSG00000185813	PCYT2
ENSG00000185825	BCAP31
ENSG00000186010	NDUFA13
ENSG00000186184	POLR1D
ENSG00000186298	PPP1CC
ENSG00000186468	RPS23
ENSG00000186501	TMEM222
ENSG00000186575	NF2
ENSG00000186577	SMIM29
ENSG00000187109	NAP1L1
ENSG00000187239	FNBP1
ENSG00000187514	PTMA
ENSG00000187555	USP7
ENSG00000187741	FANCA
ENSG00000187954	CYHR1
ENSG00000188529	SRSF10
ENSG00000188549	CCDC9B
ENSG00000188846	RPL14
ENSG00000188986	NELFB
ENSG00000189091	SF3B3
ENSG00000189266	PNRC2
ENSG00000189306	RRP7A
ENSG00000196141	SPATS2L
ENSG00000196365	LONP1
ENSG00000196419	XRCC6
ENSG00000196531	NACA
ENSG00000196549	MME
ENSG00000196591	HDAC2
ENSG00000196923	PDLIM7
ENSG00000196924	FLNA
ENSG00000197043	ANXA6
ENSG00000197119	SLC25A29
ENSG00000197150	ABCB8
ENSG00000197226	TBC1D9B
ENSG00000197283	SYNGAP1
ENSG00000197415	VEPH1
ENSG00000197498	RPF2
ENSG00000197555	SIPA1L1
ENSG00000197586	ENTPD6
ENSG00000197713	RPE
ENSG00000197912	SPG7
ENSG00000198089	SFI1
ENSG00000198198	SZT2
ENSG00000198363	ASPH
ENSG00000198556	ZNF789
ENSG00000198815	FOXJ3
ENSG00000198830	HMGN2
ENSG00000198901	PRC1
ENSG00000204316	MRPL38
ENSG00000204356	NELFE
ENSG00000204628	RACK1
ENSG00000204822	MRPL53
ENSG00000205352	PRR13
ENSG00000205581	HMGN1
ENSG00000205937	RNPS1
ENSG00000206380	C6orf48
ENSG00000206480	FLOT1
ENSG00000211460	TSN
ENSG00000213397	HAUS7
ENSG00000213639	PPP1CB
ENSG00000213923	CSNK1E
ENSG00000214022	REPIN1
ENSG00000214078	CPNE1
ENSG00000214113	LYRM4
ENSG00000214706	IFRD2
ENSG00000215301	DDX3X
ENSG00000215440	NPEPL1
ENSG00000221829	FANCG
ENSG00000221978	CCNL2
ENSG00000224740	FLOT1
ENSG00000225210	DUXAP9
ENSG00000228760	BAG6
ENSG00000229496	DDX39B
ENSG00000230678	BRD2
ENSG00000231116	VARS
ENSG00000231135	MDC1
ENSG00000233276	GPX1
ENSG00000233348	BAG6
ENSG00000236177	HLA-DPA1
ENSG00000236949	ZNRD1
ENSG00000237825	RGL2
ENSG00000239900	ADSL
ENSG00000241343	RPL36A
ENSG00000242265	PEG10
ENSG00000242372	EIF6
ENSG00000242485	MRPL20
ENSG00000243678	NME2
ENSG00000243989	ACY1
ENSG00000244274	DBNDD2
ENSG00000244306	DUXAP10
ENSG00000249915	PDCD6
ENSG00000254986	DPP3
ENSG00000257103	LSM14A
ENSG00000257727	CNPY2
ENSG00000262246	CORO7
ENSG00000262771	SSBP1
ENSG00000262860	LSM14A
ENSG00000265681	RPL17
ENSG00000266967	AARSD1
ENSG00000270647	TAF15
ENSG00000273772	SMN2
ENSG00000274811	CLPTM1L
ENSG00000275851	MLLT6
ENSG00000276701	MIF
ENSG00000277053	GTF2IP1
ENSG00000277773	SMN2
ENSG00000280071	GATD3B
ENSG00000280987	MATR3
ENSG00000282367	PTDSS2
ENSG00000284254	HNRNPH1
ENSG00000285339	VPS28
