# Supplementary material for: Temporal Splicing Switches in Elements of the TNF-Pathway Identified by Computational Analysis of Transcriptome Data for Human Cell Lines
Source: Int J Mol Sci. 2019 Mar 8;20(5):1182. doi: 10.3390/ijms20051182 (PMC6429354; doi:10.3390/ijms20051182)
Supplement: Supplementary file 1 [file ijms-20-01182-s001.zip › Genovetal_Supplementary.Table.S6.13.02.2019.csv]

Gene stable ID	Gene name
ENSG00000003402	CFLAR
ENSG00000004455	AK2
ENSG00000004897	CDC27
ENSG00000005486	RHBDD2
ENSG00000007168	PAFAH1B1
ENSG00000008130	NADK
ENSG00000008517	IL32
ENSG00000010244	ZNF207
ENSG00000010256	UQCRC1
ENSG00000011243	AKAP8L
ENSG00000011304	PTBP1
ENSG00000012211	PRICKLE3
ENSG00000013573	DDX11
ENSG00000014216	CAPN1
ENSG00000015479	MATR3
ENSG00000016864	GLT8D1
ENSG00000026508	CD44
ENSG00000032444	PNPLA6
ENSG00000035115	SH3YL1
ENSG00000038382	TRIO
ENSG00000039650	PNKP
ENSG00000040341	STAU2
ENSG00000040531	CTNS
ENSG00000047849	MAP4
ENSG00000055332	EIF2AK2
ENSG00000057935	MTA3
ENSG00000064763	FAR2
ENSG00000066136	NFYC
ENSG00000066322	ELOVL1
ENSG00000067057	PFKP
ENSG00000067225	PKM
ENSG00000067829	IDH3G
ENSG00000069329	VPS35
ENSG00000069424	KCNAB2
ENSG00000069849	ATP1B3
ENSG00000070756	PABPC1
ENSG00000070882	OSBPL3
ENSG00000071564	TCF3
ENSG00000071626	DAZAP1
ENSG00000071889	FAM3A
ENSG00000072210	ALDH3A2
ENSG00000072310	SREBF1
ENSG00000072778	ACADVL
ENSG00000072818	ACAP1
ENSG00000075142	SRI
ENSG00000075413	MARK3
ENSG00000076043	REXO2
ENSG00000076928	ARHGEF1
ENSG00000076944	STXBP2
ENSG00000077150	NFKB2
ENSG00000077454	LRCH4
ENSG00000078618	NRDC
ENSG00000078674	PCM1
ENSG00000079819	EPB41L2
ENSG00000080503	SMARCA2
ENSG00000080822	CLDND1
ENSG00000081154	PCNP
ENSG00000085733	CTTN
ENSG00000085788	DDHD2
ENSG00000085831	TTC39A
ENSG00000086848	ALG9
ENSG00000087087	SRRT
ENSG00000087111	PIGS
ENSG00000087191	PSMC5
ENSG00000087470	DNM1L
ENSG00000089157	RPLP0
ENSG00000089280	FUS
ENSG00000089820	ARHGAP4
ENSG00000090006	LTBP4
ENSG00000090263	MRPS33
ENSG00000090621	PABPC4
ENSG00000091527	CDV3
ENSG00000091592	NLRP1
ENSG00000093144	ECHDC1
ENSG00000094914	AAAS
ENSG00000094916	CBX5
ENSG00000095002	MSH2
ENSG00000095059	DHPS
ENSG00000099622	CIRBP
ENSG00000099624	ATP5F1D
ENSG00000099783	HNRNPM
ENSG00000099817	POLR2E
ENSG00000099899	TRMT2A
ENSG00000100138	SNU13
ENSG00000100142	POLR2F
ENSG00000100219	XBP1
ENSG00000100336	APOL4
ENSG00000101019	UQCC1
ENSG00000101220	C20orf27
ENSG00000101224	CDC25B
ENSG00000101246	ARFRP1
ENSG00000101782	RIOK3
ENSG00000102030	NAA10
ENSG00000102100	SLC35A2
ENSG00000102125	TAZ
ENSG00000102879	CORO1A
ENSG00000102882	MAPK3
ENSG00000103253	HAGHL
ENSG00000103490	PYCARD
ENSG00000103495	MAZ
ENSG00000103549	RNF40
ENSG00000104388	RAB2A
ENSG00000104529	EEF1D
ENSG00000104763	ASAH1
ENSG00000104805	NUCB1
ENSG00000104823	ECH1
ENSG00000104824	HNRNPL
ENSG00000104825	NFKBIB
ENSG00000104852	SNRNP70
ENSG00000104915	STX10
ENSG00000105053	VRK3
ENSG00000105171	POP4
ENSG00000105223	PLD3
ENSG00000105254	TBCB
ENSG00000105397	TYK2
ENSG00000105698	USF2
ENSG00000105705	SUGP1
ENSG00000105835	NAMPT
ENSG00000105968	H2AFV
ENSG00000106133	NSUN5P2
ENSG00000106245	BUD31
ENSG00000106397	PLOD3
ENSG00000106609	TMEM248
ENSG00000107263	RAPGEF1
ENSG00000107372	ZFAND5
ENSG00000108064	TFAM
ENSG00000108312	UBTF
ENSG00000108424	KPNB1
ENSG00000108433	GOSR2
ENSG00000108465	CDK5RAP3
ENSG00000108651	UTP6
ENSG00000108654	DDX5
ENSG00000109046	WSB1
ENSG00000109332	UBE2D3
ENSG00000109929	SC5D
ENSG00000109971	HSPA8
ENSG00000110321	EIF4G2
ENSG00000111639	MRPL51
ENSG00000111642	CHD4
ENSG00000112305	SMAP1
ENSG00000112640	PPP2R5D
ENSG00000112679	DUSP22
ENSG00000112695	COX7A2
ENSG00000112855	HARS2
ENSG00000113013	HSPA9
ENSG00000113387	SUB1
ENSG00000113407	TARS
ENSG00000113522	RAD50
ENSG00000113810	SMC4
ENSG00000114126	TFDP2
ENSG00000114416	FXR1
ENSG00000115163	CENPA
ENSG00000115425	PECR
ENSG00000115602	IL1RL1
ENSG00000115935	WIPF1
ENSG00000116001	TIA1
ENSG00000116062	MSH6
ENSG00000116209	TMEM59
ENSG00000117118	SDHB
ENSG00000117308	GALE
ENSG00000117523	PRRC2C
ENSG00000117859	OSBPL9
ENSG00000118260	CREB1
ENSG00000118513	MYB
ENSG00000119185	ITGB1BP1
ENSG00000119408	NEK6
ENSG00000119487	MAPKAP1
ENSG00000119559	C19orf25
ENSG00000120438	TCP1
ENSG00000120725	SIL1
ENSG00000120949	TNFRSF8
ENSG00000121671	CRY2
ENSG00000122026	RPL21
ENSG00000122547	EEPD1
ENSG00000123143	PKN1
ENSG00000123146	ADGRE5
ENSG00000123562	MORF4L2
ENSG00000124214	STAU1
ENSG00000124222	STX16
ENSG00000125354	SEPT6
ENSG00000125458	NT5C
ENSG00000125462	C1orf61
ENSG00000125505	MBOAT7
ENSG00000125520	SLC2A4RG
ENSG00000125656	CLPP
ENSG00000125746	EML2
ENSG00000125944	HNRNPR
ENSG00000126214	KLC1
ENSG00000126254	RBM42
ENSG00000126432	PRDX5
ENSG00000126456	IRF3
ENSG00000126561	STAT5A
ENSG00000127314	RAP1B
ENSG00000127328	RAB3IP
ENSG00000127483	HP1BP3
ENSG00000127837	AAMP
ENSG00000128050	PAICS
ENSG00000128604	IRF5
ENSG00000128609	NDUFA5
ENSG00000128951	DUT
ENSG00000128989	ARPP19
ENSG00000129009	ISLR
ENSG00000129128	SPCS3
ENSG00000129351	ILF3
ENSG00000129515	SNX6
ENSG00000129625	REEP5
ENSG00000130005	GAMT
ENSG00000130175	PRKCSH
ENSG00000130255	RPL36
ENSG00000130312	MRPL34
ENSG00000130511	SSBP4
ENSG00000130638	ATXN10
ENSG00000130703	OSBPL2
ENSG00000130724	CHMP2A
ENSG00000130726	TRIM28
ENSG00000130731	METTL26
ENSG00000130816	DNMT1
ENSG00000131051	RBM39
ENSG00000131149	GSE1
ENSG00000131171	SH3BGRL
ENSG00000131238	PPT1
ENSG00000131368	MRPS25
ENSG00000131759	RARA
ENSG00000131828	PDHA1
ENSG00000131844	MCCC2
ENSG00000131979	GCH1
ENSG00000132153	DHX30
ENSG00000132300	PTCD3
ENSG00000132341	RAN
ENSG00000132382	MYBBP1A
ENSG00000132522	GPS2
ENSG00000132600	PRMT7
ENSG00000132676	DAP3
ENSG00000132716	DCAF8
ENSG00000132781	MUTYH
ENSG00000133112	TPT1
ENSG00000133835	HSD17B4
ENSG00000134058	CDK7
ENSG00000134108	ARL8B
ENSG00000134283	PPHLN1
ENSG00000134291	TMEM106C
ENSG00000134453	RBM17
ENSG00000135250	SRPK2
ENSG00000135454	B4GALNT1
ENSG00000135469	COQ10A
ENSG00000135486	HNRNPA1
ENSG00000136247	ZDHHC4
ENSG00000136270	TBRG4
ENSG00000136485	DCAF7
ENSG00000136718	IMP4
ENSG00000136908	DPM2
ENSG00000136997	MYC
ENSG00000137573	SULF1
ENSG00000137817	PARP6
ENSG00000138698	RAP1GDS1
ENSG00000139428	MMAB
ENSG00000139644	TMBIM6
ENSG00000140350	ANP32A
ENSG00000140374	ETFA
ENSG00000140395	WDR61
ENSG00000140853	NLRC5
ENSG00000141198	TOM1L1
ENSG00000141232	TOB1
ENSG00000141551	CSNK1D
ENSG00000141873	SLC39A3
ENSG00000141994	DUS3L
ENSG00000142444	TIMM29
ENSG00000142453	CARM1
ENSG00000142864	SERBP1
ENSG00000143179	UCK2
ENSG00000143183	TMCO1
ENSG00000143321	HDGF
ENSG00000143420	ENSA
ENSG00000143436	MRPL9
ENSG00000143537	ADAM15
ENSG00000143543	JTB
ENSG00000143549	TPM3
ENSG00000143569	UBAP2L
ENSG00000143727	ACP1
ENSG00000143774	GUK1
ENSG00000143947	RPS27A
ENSG00000144029	MRPS5
ENSG00000144381	HSPD1
ENSG00000144401	METTL21A
ENSG00000144713	RPL32
ENSG00000144848	ATG3
ENSG00000145495	MARCH6
ENSG00000146731	CCT6A
ENSG00000148341	SH3GLB2
ENSG00000148950	IMMP1L
ENSG00000149480	MTA2
ENSG00000149499	EML3
ENSG00000149809	TM7SF2
ENSG00000149823	VPS51
ENSG00000149923	PPP4C
ENSG00000151500	THYN1
ENSG00000152332	UHMK1
ENSG00000152556	PFKM
ENSG00000152700	SAR1B
ENSG00000153187	HNRNPU
ENSG00000153827	TRIP12
ENSG00000154328	NEIL2
ENSG00000155287	SLC25A28
ENSG00000156504	FAM122B
ENSG00000156858	PRR14
ENSG00000156976	EIF4A2
ENSG00000157837	SPPL3
ENSG00000157916	RER1
ENSG00000157954	WIPI2
ENSG00000158864	NDUFS2
ENSG00000159079	CFAP298
ENSG00000159140	SON
ENSG00000159335	PTMS
ENSG00000160014	CALM3
ENSG00000160216	AGPAT3
ENSG00000160691	SHC1
ENSG00000160789	LMNA
ENSG00000161013	MGAT4B
ENSG00000161203	AP2M1
ENSG00000161547	SRSF2
ENSG00000161960	EIF4A1
ENSG00000162704	ARPC5
ENSG00000163468	CCT3
ENSG00000163682	RPL9
ENSG00000163931	TKT
ENSG00000163950	SLBP
ENSG00000164062	APEH
ENSG00000164199	ADGRV1
ENSG00000164896	FASTK
ENSG00000164897	TMUB1
ENSG00000165458	INPPL1
ENSG00000165637	VDAC2
ENSG00000166165	CKB
ENSG00000166260	COX11
ENSG00000166562	SEC11C
ENSG00000166681	BEX3
ENSG00000166888	STAT6
ENSG00000166987	MBD6
ENSG00000167005	NUDT21
ENSG00000167526	RPL13
ENSG00000167965	MLST8
ENSG00000167996	FTH1
ENSG00000168036	CTNNB1
ENSG00000168066	SF1
ENSG00000168137	SETD5
ENSG00000168268	NT5DC2
ENSG00000168283	BMI1
ENSG00000168397	ATG4B
ENSG00000168439	STIP1
ENSG00000168488	ATXN2L
ENSG00000168781	PPIP5K1
ENSG00000168961	LGALS9
ENSG00000169045	HNRNPH1
ENSG00000169228	RAB24
ENSG00000169689	CENPX
ENSG00000169718	DUS1L
ENSG00000169756	LIMS1
ENSG00000170142	UBE2E1
ENSG00000170144	HNRNPA3
ENSG00000170315	UBB
ENSG00000170464	DNAJC18
ENSG00000170606	HSPA4
ENSG00000170632	ARMC10
ENSG00000170791	CHCHD7
ENSG00000171848	RRM2
ENSG00000172053	QARS
ENSG00000172262	ZNF131
ENSG00000172354	GNB2
ENSG00000172432	GTPBP2
ENSG00000172500	FIBP
ENSG00000172590	MRPL52
ENSG00000173020	GRK2
ENSG00000173085	COQ2
ENSG00000173209	AHSA2P
ENSG00000173581	CCDC106
ENSG00000174371	EXO1
ENSG00000174748	RPL15
ENSG00000174953	DHX36
ENSG00000175203	DCTN2
ENSG00000175334	BANF1
ENSG00000175826	CTDNEP1
ENSG00000177311	ZBTB38
ENSG00000177565	TBL1XR1
ENSG00000177600	RPLP2
ENSG00000177697	CD151
ENSG00000177731	FLII
ENSG00000177885	GRB2
ENSG00000178028	DMAP1
ENSG00000178104	PDE4DIP
ENSG00000178927	CYBC1
ENSG00000178982	EIF3K
ENSG00000179304	FAM156B
ENSG00000181929	PRKAG1
ENSG00000182180	MRPS16
ENSG00000182199	SHMT2
ENSG00000182220	ATP6AP2
ENSG00000182718	ANXA2
ENSG00000182923	CEP63
ENSG00000182979	MTA1
ENSG00000183049	CAMK1D
ENSG00000183207	RUVBL2
ENSG00000184007	PTP4A2
ENSG00000184110	EIF3C
ENSG00000184216	IRAK1
ENSG00000185201	IFITM2
ENSG00000185324	CDK10
ENSG00000185624	P4HB
ENSG00000186480	INSIG1
ENSG00000187109	NAP1L1
ENSG00000187514	PTMA
ENSG00000187954	CYHR1
ENSG00000188529	SRSF10
ENSG00000188690	UROS
ENSG00000189077	TMEM120A
ENSG00000196531	NACA
ENSG00000196591	HDAC2
ENSG00000196655	TRAPPC4
ENSG00000196924	FLNA
ENSG00000197102	DYNC1H1
ENSG00000197111	PCBP2
ENSG00000197694	SPTAN1
ENSG00000198522	GPN1
ENSG00000198668	CALM1
ENSG00000198815	FOXJ3
ENSG00000198826	ARHGAP11A
ENSG00000198860	TSEN15
ENSG00000204316	MRPL38
ENSG00000204356	NELFE
ENSG00000204463	BAG6
ENSG00000206380	C6orf48
ENSG00000213246	SUPT4H1
ENSG00000213339	QTRT1
ENSG00000213397	HAUS7
ENSG00000213445	SIPA1
ENSG00000213983	AP1G2
ENSG00000214022	REPIN1
ENSG00000214078	CPNE1
ENSG00000214413	BBIP1
ENSG00000214530	STARD10
ENSG00000217555	CKLF
ENSG00000218891	ZNF579
ENSG00000227471	AKR1B15
ENSG00000228299	HLA-C
ENSG00000235162	C12orf75
ENSG00000235439	DDX39B
ENSG00000237889	DDX39B
ENSG00000242265	PEG10
ENSG00000243678	NME2
ENSG00000243716	NPIPB5
ENSG00000248333	CDK11B
ENSG00000249915	PDCD6
ENSG00000257727	CNPY2
ENSG00000263001	GTF2I
ENSG00000265681	RPL17
ENSG00000270629	NBPF14
ENSG00000270647	TAF15
ENSG00000274081	PUF60
ENSG00000274891	TRAPPC12
ENSG00000275397	DHRS11
ENSG00000278759	TBCD
