# Supplementary material for: Temporal Splicing Switches in Elements of the TNF-Pathway Identified by Computational Analysis of Transcriptome Data for Human Cell Lines
Source: Int J Mol Sci. 2019 Mar 8;20(5):1182. doi: 10.3390/ijms20051182 (PMC6429354; doi:10.3390/ijms20051182)
Supplement: Supplementary file 1 [file ijms-20-01182-s001.zip › Genovetal_Supplementary.Table.S7.13.02.2019.csv]

Gene description	Gene name	Gene stable ID
CASP8 and FADD like apoptosis regulator [Source:HGNC Symbol;Acc:HGNC:1876]	CFLAR	ENSG00000003402
adenylate kinase 2 [Source:HGNC Symbol;Acc:HGNC:362]	AK2	ENSG00000004455
ubiquinol-cytochrome c reductase core protein 1 [Source:HGNC Symbol;Acc:HGNC:12585]	UQCRC1	ENSG00000010256
polypyrimidine tract binding protein 1 [Source:HGNC Symbol;Acc:HGNC:9583]	PTBP1	ENSG00000011304
DEAD/H-box helicase 11 [Source:HGNC Symbol;Acc:HGNC:2736]	DDX11	ENSG00000013573
CD44 molecule (Indian blood group) [Source:HGNC Symbol;Acc:HGNC:1681]	CD44	ENSG00000026508
ELOVL fatty acid elongase 1 [Source:HGNC Symbol;Acc:HGNC:14418]	ELOVL1	ENSG00000066322
phosphofructokinase, platelet [Source:HGNC Symbol;Acc:HGNC:8878]	PFKP	ENSG00000067057
pyruvate kinase M1/2 [Source:HGNC Symbol;Acc:HGNC:9021]	PKM	ENSG00000067225
poly(A) binding protein cytoplasmic 1 [Source:HGNC Symbol;Acc:HGNC:8554]	PABPC1	ENSG00000070756
transcription factor 3 [Source:HGNC Symbol;Acc:HGNC:11633]	TCF3	ENSG00000071564
acyl-CoA dehydrogenase very long chain [Source:HGNC Symbol;Acc:HGNC:92]	ACADVL	ENSG00000072778
Rho guanine nucleotide exchange factor 1 [Source:HGNC Symbol;Acc:HGNC:681]	ARHGEF1	ENSG00000076928
nardilysin convertase [Source:HGNC Symbol;Acc:HGNC:7995]	NRDC	ENSG00000078618
serrate, RNA effector molecule [Source:HGNC Symbol;Acc:HGNC:24101]	SRRT	ENSG00000087087
ribosomal protein lateral stalk subunit P0 [Source:HGNC Symbol;Acc:HGNC:10371]	RPLP0	ENSG00000089157
FUS RNA binding protein [Source:HGNC Symbol;Acc:HGNC:4010]	FUS	ENSG00000089280
poly(A) binding protein cytoplasmic 4 [Source:HGNC Symbol;Acc:HGNC:8557]	PABPC4	ENSG00000090621
mutS homolog 2 [Source:HGNC Symbol;Acc:HGNC:7325]	MSH2	ENSG00000095002
deoxyhypusine synthase [Source:HGNC Symbol;Acc:HGNC:2869]	DHPS	ENSG00000095059
ATP synthase F1 subunit delta [Source:HGNC Symbol;Acc:HGNC:837]	ATP5F1D	ENSG00000099624
tRNA methyltransferase 2 homolog A [Source:HGNC Symbol;Acc:HGNC:24974]	TRMT2A	ENSG00000099899
cell division cycle 25B [Source:HGNC Symbol;Acc:HGNC:1726]	CDC25B	ENSG00000101224
eukaryotic translation elongation factor 1 delta [Source:HGNC Symbol;Acc:HGNC:3211]	EEF1D	ENSG00000104529
heterogeneous nuclear ribonucleoprotein L [Source:HGNC Symbol;Acc:HGNC:5045]	HNRNPL	ENSG00000104824
tyrosine kinase 2 [Source:HGNC Symbol;Acc:HGNC:12440]	TYK2	ENSG00000105397
nicotinamide phosphoribosyltransferase [Source:HGNC Symbol;Acc:HGNC:30092]	NAMPT	ENSG00000105835
BUD31 homolog [Source:HGNC Symbol;Acc:HGNC:29629]	BUD31	ENSG00000106245
karyopherin subunit beta 1 [Source:HGNC Symbol;Acc:HGNC:6400]	KPNB1	ENSG00000108424
DEAD-box helicase 5 [Source:HGNC Symbol;Acc:HGNC:2746]	DDX5	ENSG00000108654
WD repeat and SOCS box containing 1 [Source:HGNC Symbol;Acc:HGNC:19221]	WSB1	ENSG00000109046
ubiquitin conjugating enzyme E2 D3 [Source:HGNC Symbol;Acc:HGNC:12476]	UBE2D3	ENSG00000109332
heat shock protein family A (Hsp70) member 8 [Source:HGNC Symbol;Acc:HGNC:5241]	HSPA8	ENSG00000109971
eukaryotic translation initiation factor 4 gamma 2 [Source:HGNC Symbol;Acc:HGNC:3297]	EIF4G2	ENSG00000110321
chromodomain helicase DNA binding protein 4 [Source:HGNC Symbol;Acc:HGNC:1919]	CHD4	ENSG00000111642
protein phosphatase 2 regulatory subunit B'delta [Source:HGNC Symbol;Acc:HGNC:9312]	PPP2R5D	ENSG00000112640
mutS homolog 6 [Source:HGNC Symbol;Acc:HGNC:7329]	MSH6	ENSG00000116062
mitogen-activated protein kinase associated protein 1 [Source:HGNC Symbol;Acc:HGNC:18752]	MAPKAP1	ENSG00000119487
syntaxin 16 [Source:HGNC Symbol;Acc:HGNC:11431]	STX16	ENSG00000124222
SLC2A4 regulator [Source:HGNC Symbol;Acc:HGNC:15930]	SLC2A4RG	ENSG00000125520
heterogeneous nuclear ribonucleoprotein R [Source:HGNC Symbol;Acc:HGNC:5047]	HNRNPR	ENSG00000125944
interferon regulatory factor 3 [Source:HGNC Symbol;Acc:HGNC:6118]	IRF3	ENSG00000126456
interleukin enhancer binding factor 3 [Source:HGNC Symbol;Acc:HGNC:6038]	ILF3	ENSG00000129351
ribosomal protein L36 [Source:HGNC Symbol;Acc:HGNC:13631]	RPL36	ENSG00000130255
mitochondrial ribosomal protein L34 [Source:HGNC Symbol;Acc:HGNC:14488]	MRPL34	ENSG00000130312
DNA methyltransferase 1 [Source:HGNC Symbol;Acc:HGNC:2976]	DNMT1	ENSG00000130816
RNA binding motif protein 39 [Source:HGNC Symbol;Acc:HGNC:15923]	RBM39	ENSG00000131051
G protein pathway suppressor 2 [Source:HGNC Symbol;Acc:HGNC:4550]	GPS2	ENSG00000132522
death associated protein 3 [Source:HGNC Symbol;Acc:HGNC:2673]	DAP3	ENSG00000132676
hydroxysteroid 17-beta dehydrogenase 4 [Source:HGNC Symbol;Acc:HGNC:5213]	HSD17B4	ENSG00000133835
IMP4, U3 small nucleolar ribonucleoprotein [Source:HGNC Symbol;Acc:HGNC:30856]	IMP4	ENSG00000136718
transmembrane BAX inhibitor motif containing 6 [Source:HGNC Symbol;Acc:HGNC:11723]	TMBIM6	ENSG00000139644
mitochondrial ribosomal protein L9 [Source:HGNC Symbol;Acc:HGNC:14277]	MRPL9	ENSG00000143436
tropomyosin 3 [Source:HGNC Symbol;Acc:HGNC:12012]	TPM3	ENSG00000143549
ubiquitin associated protein 2 like [Source:HGNC Symbol;Acc:HGNC:29877]	UBAP2L	ENSG00000143569
guanylate kinase 1 [Source:HGNC Symbol;Acc:HGNC:4693]	GUK1	ENSG00000143774
membrane associated ring-CH-type finger 6 [Source:HGNC Symbol;Acc:HGNC:30550]	MARCH6	ENSG00000145495
protein phosphatase 4 catalytic subunit [Source:HGNC Symbol;Acc:HGNC:9319]	PPP4C	ENSG00000149923
heterogeneous nuclear ribonucleoprotein U [Source:HGNC Symbol;Acc:HGNC:5048]	HNRNPU	ENSG00000153187
family with sequence similarity 122B [Source:HGNC Symbol;Acc:HGNC:30490]	FAM122B	ENSG00000156504
eukaryotic translation initiation factor 4A2 [Source:HGNC Symbol;Acc:HGNC:3284]	EIF4A2	ENSG00000156976
SON DNA binding protein [Source:HGNC Symbol;Acc:HGNC:11183]	SON	ENSG00000159140
calmodulin 3 [Source:HGNC Symbol;Acc:HGNC:1449]	CALM3	ENSG00000160014
adaptor related protein complex 2 subunit mu 1 [Source:HGNC Symbol;Acc:HGNC:564]	AP2M1	ENSG00000161203
serine and arginine rich splicing factor 2 [Source:HGNC Symbol;Acc:HGNC:10783]	SRSF2	ENSG00000161547
ferritin heavy chain 1 [Source:HGNC Symbol;Acc:HGNC:3976]	FTH1	ENSG00000167996
catenin beta 1 [Source:HGNC Symbol;Acc:HGNC:2514]	CTNNB1	ENSG00000168036
ataxin 2 like [Source:HGNC Symbol;Acc:HGNC:31326]	ATXN2L	ENSG00000168488
heterogeneous nuclear ribonucleoprotein H1 [Source:HGNC Symbol;Acc:HGNC:5041]	HNRNPH1	ENSG00000169045
dihydrouridine synthase 1 like [Source:HGNC Symbol;Acc:HGNC:30086]	DUS1L	ENSG00000169718
glutaminyl-tRNA synthetase [Source:HGNC Symbol;Acc:HGNC:9751]	QARS	ENSG00000172053
activator of HSP90 ATPase homolog 2, pseudogene [Source:HGNC Symbol;Acc:HGNC:20437]	AHSA2P	ENSG00000173209
coiled-coil domain containing 106 [Source:HGNC Symbol;Acc:HGNC:30181]	CCDC106	ENSG00000173581
ribosomal protein L15 [Source:HGNC Symbol;Acc:HGNC:10306]	RPL15	ENSG00000174748
DEAH-box helicase 36 [Source:HGNC Symbol;Acc:HGNC:14410]	DHX36	ENSG00000174953
ribosomal protein lateral stalk subunit P2 [Source:HGNC Symbol;Acc:HGNC:10377]	RPLP2	ENSG00000177600
FLII, actin remodeling protein [Source:HGNC Symbol;Acc:HGNC:3750]	FLII	ENSG00000177731
serine hydroxymethyltransferase 2 [Source:HGNC Symbol;Acc:HGNC:10852]	SHMT2	ENSG00000182199
protein tyrosine phosphatase type IVA, member 2 [Source:HGNC Symbol;Acc:HGNC:9635]	PTP4A2	ENSG00000184007
nucleosome assembly protein 1 like 1 [Source:HGNC Symbol;Acc:HGNC:7637]	NAP1L1	ENSG00000187109
prothymosin alpha [Source:HGNC Symbol;Acc:HGNC:9623]	PTMA	ENSG00000187514
serine and arginine rich splicing factor 10 [Source:HGNC Symbol;Acc:HGNC:16713]	SRSF10	ENSG00000188529
filamin A [Source:HGNC Symbol;Acc:HGNC:3754]	FLNA	ENSG00000196924
forkhead box J3 [Source:HGNC Symbol;Acc:HGNC:29178]	FOXJ3	ENSG00000198815
mitochondrial ribosomal protein L38 [Source:HGNC Symbol;Acc:HGNC:14033]	MRPL38	ENSG00000204316
NME/NM23 nucleoside diphosphate kinase 2 [Source:HGNC Symbol;Acc:HGNC:7850]	NME2	ENSG00000243678
canopy FGF signaling regulator 2 [Source:HGNC Symbol;Acc:HGNC:13529]	CNPY2	ENSG00000257727
ribosomal protein L17 [Source:HGNC Symbol;Acc:HGNC:10307]	RPL17	ENSG00000265681
TATA-box binding protein associated factor 15 [Source:HGNC Symbol;Acc:HGNC:11547]	TAF15	ENSG00000270647
