# Supplementary material for: Temporal Splicing Switches in Elements of the TNF-Pathway Identified by Computational Analysis of Transcriptome Data for Human Cell Lines
Source: Int J Mol Sci. 2019 Mar 8;20(5):1182. doi: 10.3390/ijms20051182 (PMC6429354; doi:10.3390/ijms20051182)
Supplement: Supplementary file 1 [file ijms-20-01182-s001.zip › Genovetal_Supplementary.Table.S8.13.02.2019.csv]

	ID	Description	GeneRatio	BgRatio	pvalue	p.adjust	qvalue	geneID	Count
R-HSA-72163	R-HSA-72163	mRNA Splicing - Major Pathway	12/70	183/10554	2.28066596232297e-09	8.36009825896965e-07	7.29430795460978e-07	HSPA8/SRSF10/HNRNPR/BUD31/HNRNPU/DDX5/FUS/PTBP1/SRRT/HNRNPL/HNRNPH1/SRSF2	12
R-HSA-72172	R-HSA-72172	mRNA Splicing	12/70	191/10554	3.71559922620873e-09	8.36009825896965e-07	7.29430795460978e-07	HSPA8/SRSF10/HNRNPR/BUD31/HNRNPU/DDX5/FUS/PTBP1/SRRT/HNRNPL/HNRNPH1/SRSF2	12
R-HSA-72766	R-HSA-72766	Translation	13/70	291/10554	4.72862036100033e-08	6.20979772661775e-06	5.41813930299046e-06	RPL36/RPLP0/MRPL38/MRPL34/EEF1D/RPL17/PABPC1/QARS/EIF4A2/RPL15/MRPL9/DAP3/RPLP2	13
R-HSA-72203	R-HSA-72203	Processing of Capped Intron-Containing Pre-mRNA	12/70	243/10554	5.519820201438e-08	6.20979772661775e-06	5.41813930299046e-06	HSPA8/SRSF10/HNRNPR/BUD31/HNRNPU/DDX5/FUS/PTBP1/SRRT/HNRNPL/HNRNPH1/SRSF2	12
R-HSA-156827	R-HSA-156827	L13a-mediated translational silencing of Ceruloplasmin expression	7/70	111/10554	8.1747123807125e-06	0.000735724114264125	0.00064193004589595	RPL36/RPLP0/RPL17/PABPC1/EIF4A2/RPL15/RPLP2	7
R-HSA-72613	R-HSA-72613	Eukaryotic Translation Initiation	7/70	119/10554	1.29295715634375e-05	0.000831186743363841	0.000725222585437924	RPL36/RPLP0/RPL17/PABPC1/EIF4A2/RPL15/RPLP2	7
R-HSA-72737	R-HSA-72737	Cap-dependent Translation Initiation	7/70	119/10554	1.29295715634375e-05	0.000831186743363841	0.000725222585437924	RPL36/RPLP0/RPL17/PABPC1/EIF4A2/RPL15/RPLP2	7
R-HSA-156842	R-HSA-156842	Eukaryotic Translation Elongation	6/70	93/10554	3.31465945446237e-05	0.00186449594313508	0.00162679996909798	RPL36/RPLP0/EEF1D/RPL17/RPL15/RPLP2	6
R-HSA-975956	R-HSA-975956	Nonsense Mediated Decay (NMD) independent of the Exon Junction Complex (EJC)	6/70	95/10554	3.74025718844349e-05	0.00187012859422175	0.00163171453951979	RPL36/RPLP0/RPL17/PABPC1/RPL15/RPLP2	6
R-HSA-72706	R-HSA-72706	GTP hydrolysis and joining of the 60S ribosomal subunit	6/70	112/10554	9.42518156866379e-05	0.00409259841751541	0.00357085195259239	RPL36/RPLP0/RPL17/EIF4A2/RPL15/RPLP2	6
